# Supplementary material for: Comparative Studies on Duplicated foxl2 Paralogs in Spotted Knifejaw Oplegnathus punctatus Show Functional Diversification
Source: Genes (Basel). 2023 Sep 23;14(10):1847. doi: 10.3390/genes14101847 (PMC10606028; doi:10.3390/genes14101847)
Supplement: Supplementary file 1 [file genes-14-01847-s001.zip]

Archive with 8 entries (7 files):
- supplementary file/
- supplementary file/Figure S1.pdf
- supplementary file/Figure S2.pdf
- supplementary file/Figure S3.pdf
- supplementary file/Supplementary File S1.fasta
- supplementary file/Table S1.pdf
- supplementary file/Table S2.pdf
- supplementary file/Table S3.pdf
