# Supplementary material for: Comparative Studies on Duplicated foxl2 Paralogs in Spotted Knifejaw Oplegnathus punctatus Show Functional Diversification
Source: Genes (Basel). 2023 Sep 23;14(10):1847. doi: 10.3390/genes14101847 (PMC10606028; doi:10.3390/genes14101847)
Supplement: Supplementary file 1 [file genes-14-01847-s001.zip › supplementary file/Supplementary File S1.fasta]

>Gse_foxl1
------------------------------------------------------------
------------------------------------------------------------
------------------------------------------------------------
ATGAGCCACA-TCTACAGCAGCCATCTAC----CTCAGCTTGGTGGCC-CCTTAAGCAGC
TCGCCTCTGGTCTATCTGTACGGGGCGGAG---AGAAGGGTGCTGCCAGCC---TTGAGC
TTTGCCCCCAGCAACGGGGG-----CCCCAGGCAAGAGC----CTGCCC--AAAAGCCGC
CCTACAGCTACATCGCCCTCATTGCCATGGCCATCAAGGGGGCCCCAGAGCAGAAGGTGA
CCCTCAACGGCATCTACCAGTTCATCATGGACCGCTTCCCCTTCTACCACGACAACAAGC
AGGGCTGGCAGAACTCCATCCGCCACAACCTGTCCCTCAACGAATGCTTCGTCAAGGTGC
CCCGGGAGAAGGGCA---GACCCGGCAAAGGGAGCTACTGGACCCTGGACCCCAGATGC-
--------ACCGAGATGTTCGAGAACGGCAACTTCAGGCGCCGCAAAAGGAAGCCCAGAT
CGTCAGGGACCCCGGAGCAGAAGG--------AGGC-GAAGCGGCCCAAGGGATCGGACA
GTGGGT----CAGCC-GGGTCCCCGGACGC-----GAAACCCGACGGGGGCAAGGGGGCA
GAGGTTCTGACCTCGGACC----AGCTGGGCCCCGCCTCTAGAGAAGCC-AATGTGGTCT
CGTCAGACGAGGAGGATCAGACCGTGAGGTCTTCTCCG-TATCTTCAAG-CCTCCAGAGC
CCA--------TCTTCC------GGCTGATGCCAGCGGCCCGGACGTGC----CCCTTGC
TTTCTGGAACGATCCACA----GCCCCTCTTCAC---CACCGAGG----AGGTCGTGGAA
AGATCTC---AGGGAGCTGCTGGGGAGCCTGCCTTGGCCAACGGAAGCGC----------
----CAACCCCAAGACTTCGCCCAC-CTCGGCAAATCCCCAGCAAA---AGG--------
ACAG--AGGACAGTC----TGTCTCC-AAAGCCTCGGCCAAGTCCAAAAGCTTTAGCATA
GACAGCATTCTGGCTAACAAAAGCCCCCG--------------AAAGCC-GCCCAAGGAG
ACTTTCT--CAGGTGGAGA-------------------AAG--GGCTCTGGAGAATTTGC
CAAGTGAATTCCACAGCGAGTCCCTCGCGCCTAACTCAACTGCGCGTCCAGCGTTTAATG
ATTCTCTGGTGCTGGACGCGCAGCTTCGAGGTAGATTCTATCAGATCGGGGTTCCTCTCA
TCTCTTACTTTCCAGTCCCTGTCTCGGAAGCCATTTTTAGCTTTAAGTAG----------
------------------------------------------------------------
------------------------------------------------------------
-------------------------------------------------
>Cab_foxl1
------------------------------------------------------------
------------------------------------------------------------
------------------------------------------------------------
ATGAGCCATA-TTTTCAGCAGCCATCTAC----CTCCAATGAGCAGCC-CGCTAAATGGC
TCCGCCATGGTCTATCTGTACGGGGCAGAT---AGGGCTGGGCTGCCTGCTGCTTTAAGC
TTCGCCTCCTCTAGCGTGAT-----CTCCAGGCAGGAAC----CTCCCC--AGAAGCCTC
CTTACAGCTACATCGCTCTTATTGCCATGGCCATCAAGGAGGCTCCAGACCAGAAGGTGA
CACTCAACGGCATCTACCAGTTCATCATGGAGCGGTTCCCCTTCTACCACGACAACAGGC
AAGGCTGGCAGAATTCCATCCGGCACAATCTCTCCCTCAACGACTGCTTCATCAAGGTGC
CCCGGGAGAAAGGCA---GACCTGGCAAAGGCAGCTACTGGACCTTAGACCCCAGGTGC-
--------CTGGATATGTTTGAAAACGGGAACTACCGGCGGAGGAAAAGGAAGCCCAAAG
CCTCGGGGTCCCAGGAGACGAGGGGC-----AAGGCAGAGGCAGAGGAGGGGACGGAGCA
GCCCGCTGG-CAGCC-GAGCTGATGTGCAACCGAAGAGATTCCGGGGGAGCCAGGGTGCA
TCCGCAGGAGAGGAGAACCTG-GAGCCAGCCTGCGCCTCTAGGGATGC---ACG-GGCCC
CAGCAGAGAACAAAGCGAGCTCTGGGAGATGCAATCTGGCAGCAGCAGGTCCTCCTCAGC
CAAAGGTGCCCTCTACCCCGTGGGGCCATCCCCATCCACCCAGGTGCGCAGCTCCTCAGG
TCCCTGCGCCTGCCTCCAAGGAGGGAAGCGTTCC---CGAGGGGG----AAAGGGCGGAG
AGCTCTTCGGAGGGAGAGGCGGAGGAGACGGTGCTGGCAGAGGCCAGGGCATGTCAGCAT
ATACCCACCTCTGGTGCACGCACGCTCTCCCCAAGTGCCAATCAGAGCCAGGTGGGCTTT
GCAGCCGGGACAGATCAAATGCCTCCGAAAAGCTCGGAGAAGTCCAAAAGCTTCAGTATA
GACAGCATCTTAGCTCATAAAACCCTCCG--------------CAAGCCAGCCAAAGGGG
ACGCGCAGGCAGAGGGAGGCTGGGACCCGAGCGCGTCCAAGCTGGCTTTGGAGAGCCTGC
CAGCTGGATACATCAGTGGGTCCCTGGCAGCTAATGCTAATGTCTGTCCAGCTATCAGTG
CTTCCCTGATGCTCGATTCCCAAGTTCAAGGTAGATTTTATCAGATCGGGATTCCCTTTC
TATCCTATTTTCCTCTTCACTTGTCCGAAACGGTATTTAATTTTCAGTAA----------
------------------------------------------------------------
------------------------------------------------------------
-------------------------------------------------
>Dre_foxl2b
------------------------------------------------------------
------------------------------------------------------------
------------------------------------------------------------
---ATGGCATCTTACCATAGCTTAGATGATG---ACGCAATGGCTCTCATGGTGCACGAC
ACC-AACGCGGT---------GAAGAAGGA--------------------GG---ACGAG
CCGCTCCAGGAGCCGGG---------CTCCGAGAAGACCGACCCGGCGC--AGAAGCCGC
CCTACTCATACGTGGCCCTGATCGCCATGGCCATCCGGGAGAGCACCGAGAAGAGGCTCA
CTCTATCCGGCATCTACCAGTACATCATCACCAAATTCCCATTTTATGAGAAGAATAAAA
AAGGCTGGCAGAACAGCATCCGACACAACTTGAGTCTCAACGAGTGCTTCATTAAAGTGC
CCCGGGAGGGCGGCG---GGGAGCGCAAGGGCAACTACTGGACCCTGGACCCGGCCTGC-
--------GAGGATATGTTCGAGAAGGGGAACTACCGAAGGAGGAGGCGGATGAAGCGGC
CGTTTCGACCGCCCGCGGCTCACTTCCAAGCTGGGAAGAGTTTGTTTGGGGGC-------
------------------------------------GACGCGTACACCGGGTATCTCCCC
GCGCCGAAGTACCTCCAGTCGGGCTTCATGAACAGCAGCTGGCCGCTCCCGCAG---CCT
CCTCCGCCGGCCATGAGCT----ACGCGTCCTGCCAGATGCCCA----------------
-------------------ATGGC-------AACATGGGCGCA------ATG---AAAGC
ACTGTCGACCCCTTC---GT---ATAACCCGTAC------------AGCCGAATGCAAGC
CATGGGGCTGCCG----AACATGATGAACTCGTACGGCGGGATGGGT-------------
-----------------CACCACCAGCAGCCGCAGCACCAGCA-----------------
---------------------------------------------GCAGTCGGCGGCTCC
GTCCAACAGCG-------------------------CGGCCGCT---------------C
TGCAGTTCACCTGCTCCCGGCAGCCGGCGGAGCT------------CTACTCGTACTGGG
AGCATGAGGCCAAGAGCTCCGCGCTGCACTCGCGGATTGACATTTGA-------------
------------------------------------------------------------
------------------------------------------------------------
------------------------------------------------------------
------------------------------------------------------------
-------------------------------------------------
>Cla_foxl3
------------------------------------------------------------
------------------------------------------------------------
------------------------------------------------------------
ATGTTTGACAACACGCAGTACCCCTATAA----CTGC-TTTAATTATG-ATGGGGATGAT
TATCCTACCTGTAGTTCTGACGAAGAGAAA---AAATTCACCAGACCGGCG---TACAG-
------------------------------------------------------------
-------CTACATTGCCTTAATTGCAATGGCCATCCAGCAAAGTCCTTCAAATAAAGTCA
CCCTCTCTGGCATTTATGACTTTATAATGAAGAAATTTCCTTACTACAGATCAAATCAAA
GAGCCTGGCAGAACTCCATCCGACATAACTTATCACTTAACAGTTGTTTTGTAAAGGTTC
CCAGAACAGAAGGGAATGAGAAGGGGAAAGGAAACTATTGGAGCTTTGCAACAGGATGCG
AATCCATGCTGGATCTCTTTGAAAATGGGAATTACAGGCGAAGACGGAGGAGGAGGAACA
T----GAAA-AGGGAACATAAGGAGC-----AGAGACCAAACAGAGTGAAAAGTCCTTCA
TCCCCCAATATCTCT-TCTATGGACTCTGCTTTGAACAGCATTTCCTCTTC-TGAAAGTA
AACATGAAAGAGTTGAATCGGGCCCAAAACTTCTGGAGCCTTGTGGGTTTGCTCCAAACA
GCATGACCAACAGGCAGAGCCTAAACAATTCCTCCTTAGCAAAATCGGATTC---TGAAA
TTAAG--------TTTAGCATCGATTACATCCTTTCAGCCCCTGACCCT----TTGCCTG
TCCTGAGATCT-----CAATATAACATGCAAGA----AAATAA------ATATCATC---
-----TACTGGAGGCTCAGCATATTAATCTCCAGTTCTGGACAATGTGA-----------
------------------------------------------------------------
------------------------------------------------------------
------------------------------------------------------------
------------------------------------------------------------
------------------------------------------------------------
------------------------------------------------------------
------------------------------------------------------------
------------------------------------------------------------
------------------------------------------------------------
-------------------------------------------------
>Cmi_foxl2-like
------------------------------------------------------------
------------------------------------------------------------
------------------------ATGCGCTGTTGTGTTAATCGTCGAGGAATCAGGAAG
TGGATTCCGATCAGCGAAAGCCAAAAAGAAG--CTGTTGACAGTTTTAATGTTAGAGAAG
ACTTCAGTCAGGACCTGTC---CATCAACGC----------TGGTCCTTTGCT---GGAG
GGGAGTGAGGACAGTGACTCCA---CCACCCAGAAGGTTGACTCCTCGC--AAAAGCCGC
CTTACTCTTACGTGGCCCTGATAGCGATGGCCATCAAGGACAGTCCGGACAAGAGGCTGA
CCCTCAATGGGATCTACCAGTACATCGTGGCCAAGTTTCCTTACTACGAGAAGAACAAGA
AAGGCTGGCAAAACAGCATCAGGCACAACCTGAGCCTCAACGAGTGCTTTGTCAAGGTGC
CCAGAGAAGGGGCAG---GAGAGAGAAAGGGCAACTATTGGACACTGGACCCTGCTTTC-
--------GAGGACATGTTCGACAAAGGCAACTACAGAAGGAGAAAGAGGGTCAAGAGAC
CTTACAGAGCCTCCAGCTCCCTCTTCCCCCCCGGAAAACCCTGCATGGGTTACTC-----
-----------------------------------AGACCAATTT------TACTACCAG
TCCCCCAAGTACCTCCAATCTCCCTTTGTGCCCACTTCCTGGTCGATGGGGCAAGGACAA
CCCAACCGAAGTATGACCTTCC-ACCAGACCTGCCAGGCGGCCA----------------
-------------------ATGGC-------AATGTCAGCCCGGTACAGATG---AACGG
ACTGGGA------TCTTCTT---ACAGCGCTTAC------------AGTCGGATGCAAAG
CTTGCCCTTGATGAG-GGGGGCTACCAGCTCTTATAACGGGGTCGGC-------------
-----------------------------------------CAG----------------
-----------------------------------------------------CAGTTAG
GTGGGG----------------------------GGGTCCACCCACCAGCCAA--CGAAT
ATCAACTGCCCTGTGCCCGACCAC---CAGAGTTATCTGTCGTGCGCT------ATTGGG
AACATGGACCATTTCCTAGCAGAATGGACCTGTGA-------------------------
------------------------------------------------------------
------------------------------------------------------------
------------------------------------------------------------
------------------------------------------------------------
-------------------------------------------------
>Pfo_foxl2
------------------------------------------------------------
------------------------------------------------------------
------------------------------------------------------------
ATGATGGCCACTTACCAAAGTCCGGAGGAGG---ACCAGATAGCCTTATTGATCCATGAC
ACGAACACGAG---CAA----GGAGAAGGAG----------CGACCCA-AAG---AGGAC
CCGGACCAGGAAAAAGC---------TGCAGAAAAGCCCGACCCGTCCC--AGAAACCGC
CGTACTCCTACGTCGCTCTCATCGCCATGGCCATCCGGGAGAGCGCAGAGAAGCGCCTCA
CTTTGTCCGGTATTTATCAGTACATCATCAGCAAATTCCCATTCTACGAGAAGAACAAGA
AAGGCTGGCAGAACAGCATCAGGCACAACCTGAGTCTCAACGAATGCTTCATCAAGGTTC
CGCGGGAGGGCGGCG---GCGAGAGGAAGGGGAACTACTGGACCCTGGACCCGGCCTGT-
--------GAGGACATGTTCGAGAAAGGGAACTACAGGAGACGGCGCAGGATGAAGCGGC
CTTTCAGACCCCCGCCAGCCCACTTCCAGCCGGGGAAGGCCTTGTTCGGAGGG-------
------------------------------------GACGGCTAC---GGCTACCTGACC
CCACCCAAGTACCTGCAGTCCAGCTTCATGAACAACTCCTGGTCGTTAGGCCAG---CCG
CCCACCCC---GATGTCCT----ACACGTCCTGTCAGATGGCCG----------------
-------------------GTGGC-------AACGTGAGTCCGGTGAACGTG---AAGGG
ACTGACGGCCCCCTCGTCCT---ACAACCCCTAC------------TCCCGGGTTCAGAG
CATGGCGCTGCCC----AGCATGGTAAACTCTTACAACGGCATGAGC-------------
-----------------CACCACCATCA---------CCCCCACCACGCGCAG-------
-----------------------------------------------------CAGCTAA
GCCCGGCCACCGCA---------GCACCTCCACCGGTCTCCTCCAGCAACGGAGCCGGCC
TGCAGTTTGCCTGCTCCCGCCAGCCCGCGGAGCTCTCCATGATGCACTGCTCTTACTGGG
AACACGAGACCAAACACTCGGCGTTACACACGAGGATTGATATTTAA-------------
------------------------------------------------------------
------------------------------------------------------------
------------------------------------------------------------
------------------------------------------------------------
-------------------------------------------------
>Cab_foxl2
------------------------------------------------------------
------------------------------------------------------------
------------------------------------------------------------
ATGATGGCCAGTTACCCAGACCCCGAGGAGG---ACCCCGTAGCCCTGATGGCTCATGAC
ACCAACGCCAG---CAA----GGAGGCCGAG----------CGAGCCA-AGG---ACGAG
CTGAGCCCGGAGAAGGG---------GGCCGAGAAGCCGGACCCCTCTC--AGAAGCCCC
CCTACTCCTACGTAGCTCTGATCGCGATGGCCATCCGGGAGAGCGCCGAGAAGCGGCTCA
CGCTGTCCGGCATCTACCAGTACATCATCAGCAAGTTCCCCTTCTACGAGAAGAACAAGA
AGGGCTGGCAGAACAGCATCCGCCACAACCTGAGCCTCAACGAGTGCTTCATCAAGGTGC
CCCGCGAGGGGGGCG---GCGAGCGCAAGGGCAACTACTGGACGCTGGACCCGGCCTGC-
--------GAGGACATGTTCGAGAAGGGCAACTACCGGCGGCGGCGGAGGATGAAGAGGC
CCTTCAGGCCGCCCCCGACCCACTTCCAGCCGGGCAAGACCCTCTTCAGCAGC-------
------------------------------------GACAGCTAC---GGCTACCTTTCG
CCGCCCAAGTACCTGCAGTCCGGCTTCATGAACAACTCGTGGCCGCTGGCCCAG---CCG
CCCGCGCC---GATGTCCT----ACGCCTCCTGCCAGCTGGCCG----------------
-------------------GCGGC-------AACGTGAGCCCAGTCAACGTG---AAAGG
ACTGTCGGCGCCGGCCTCCT---ACGGCCCCTAC------------TCCCGGGTGCAGGG
CATGGCCCTGCCC----AGCATGGTGAACTCCTACAACGGCATGAGC-------------
-----------------------------CACCATCAC---CACCACACGCAG-------
-----------------------------------------------------CAGCTCA
GCCCTGCCAGCCC---------CGCGCCGCCTGCAGCCCCGGCCCCCAACGGAGCCGGCC
TCCAGTTCGCCTGCGCCCGCCAGCCCGCCGAGCTCTCCATGATGCACTGTTCCTACTGGG
ACCATGACAGCAAACACAGCGCCTTGCACTCCCGGATAGACATCTAG-------------
------------------------------------------------------------
------------------------------------------------------------
------------------------------------------------------------
------------------------------------------------------------
-------------------------------------------------
>Oni_foxl3
------------------------------------------------------------
------------------------------------------------------------
------------------------------------------------------------
ATGTTTGACAACTCTCACTACCCCTTCAA----CTGC-TTCAACTACG-ATGGTGATGGA
TACCCTTCCTCCAGCACGGACGAAGAGAAG---AAAATGTGCAGACCGGCG---TACAG-
------------------------------------------------------------
-------CTACATCGCTCTGATAGCCATGGCTATCCAGCAGAGCCCCGACCAGCGGGTCA
CTCTGTCCGGCATCTATGAGTTCATCATGAGGAGATTCCCCTACTACCGATCCAACCAGA
GAGCCTGGCAGAACTCCATCAGACACAACCTGTCTCTCAACAGCTGCTTCATCAAGGTTC
CTCGGACTGAGGGCAATGAGAAGGGAAAGGGAAACTTCTGGACTTTTGCCACTGGCTGTG
AATCCATGCTCGATTTGTTTGAAAACGGCAACTTTCGCCGTCGCAGACGCCGGAGAAACA
T----GAAA-ATTGGCCTCCGTGAC----------------TCAGGAGAAACCCCTTTCA
ACTCTTTGGAGAGCC-ACAGCAA---CCAGCACGCGCCCTCAGCTCGACGT-CCTGAAC-
------------CCGAATCCACCCTCTGCCCTTTAAACCCCGAGAGACCAAGACCC----
--CAACATAACCACCTTATCCCTAACCCCACCCAGCAAGGCAAACCAGAGTC---AGAGA
TCAAG--------TTCAGCATTGACTACATCCTATCCACTCCAGATCCAC-CCCTGTCTG
GGCTCAGATCCTCCCATGGCCCCATGCATATAG----GGCCCCCA----GGGCCGCCGAT
ACACGTTCTGGAGCCACAGCACCTGAACCTGCACTTCTGGACTCTGTAA-----------
------------------------------------------------------------
------------------------------------------------------------
------------------------------------------------------------
------------------------------------------------------------
------------------------------------------------------------
------------------------------------------------------------
------------------------------------------------------------
------------------------------------------------------------
------------------------------------------------------------
-------------------------------------------------
>Loc_foxl3
------------------------------------------------------------
------------------------------------------------------------
------------------------------------------------------------
ATGTTCGACAACTCGCAGTACCCCTACAA----CTGC-TTTAACTACG-ACGGAGACGGG
TACCCCGCCTGCGCCTCGGACGACGAGAAG---AAGATGTGCCGACCCGCG---TACAG-
------------------------------------------------------------
-------CTACATCGCTCTGATTGCAATGGCCATCCAGCAAAGCCCAGAGAACAAGGTGA
CCCTGTCGGGGATCTACGAGTTCATCATGAAGAAATTCCCCTACTATCGGTCCAATCAGA
GGGCGTGGCAGAACTCGATCCGGCACAACCTGTCCCTCAACAGCTGCTTTGTGAAGGTGC
CCAGAACGGAGGGCAACGAGAAGGGCAAAGGGAACTACTGGACCTTCGCGACGGGGTGCG
AGTCCATGCTGGACCTGTTCGAGAACGGCAACTACCGGCGGCGGCGCCGGAGGCGGAACA
T----GAGG-GTGGGCTTCAGGGAG----------------CCGGCCGAGCCGGGCG---
------------------AGCGG---CCCCCCTCCCCCGAGAGCCCCGCGG-GGGCCTT-
------------CCTGCCCC-CGGCCTGCCCGCCGGACTCCGACCGCTTCTGTGCGGGCG
ACCCCGGCCGCCGGCGCACCCCGTTAAACCCCCCTGTTGGGAAACCGGAGCC---CGAGA
TCAAG--------TTCAGCATCGATTACATCCTCTCGGCCCCCGATCCG----CTGCCCG
GCCTGAGGCCTC----CGGGCCCCGGGGCCACG----GGCAAAGC----ACACC------
-----TGCTGGAGCCGCAGCACATCAACCTGCACTTCTGGACCATGTGA-----------
------------------------------------------------------------
------------------------------------------------------------
------------------------------------------------------------
------------------------------------------------------------
------------------------------------------------------------
------------------------------------------------------------
------------------------------------------------------------
------------------------------------------------------------
------------------------------------------------------------
-------------------------------------------------
>Dre_foxl1
------------------------------------------------------------
------------------------------------------------------------
---------------------------------------------------ATGAGTT--
-TATACCACAGCCCCGTGCCGCAGTCTGGCGTGGCTGCCTCGGCTCTCGGTCTGTCCGGT
TCCTCCCTCATCTATGTGTACGGTGGCGAAGTTGGAGGCATCAT---CCCCGCGCTGGGG
TTCGCGTCTGGCCGG---------------------CAGGAGCCTCCAC--AAAAACCCC
CGTACAGCTACATCGCGCTCATCGCCATGGCAATCAAGAACGCGCCGGACAAGCGCGCGA
CCCTCAGCGGGATCTATCAGTTCATCATGGACCGCTTCCCATATTATCACGACAACAAAC
AAGGTTGGCAGAACTCAATCCGCCATAACCTCTCGCTCAACGACTGTTTCATTAAAGTGC
CCAGAGAGAAGGGGC---GACCGGGCAAAGGCAGCTACTGGACGCTGGACACCAAATGC-
--------CTGGACATGTTTGAGAACGGAAACTACCGGCGGCGGAAGAGAAAGTGCCGGA
CTCAGGACACAGGTGACACCAAAGTCGGT-CACAAGAGAACTCGGGTGACGAGCTTTAAA
CTCCATCAAGGTGC--CCAATCA-------------------------GAGAAAGTCTCT
CCGCTCAAGCA---AAATC-------CTGGAAG---------------------------
------------AGATATTAAGGAGAAGTCG-AACGACACCCAACCTC---AAAACGAAG
AGGAAAATGTAGCCTCGGAATCCGCCAAAGACTGGTGT------------TTGGCATCCT
CGACCACGATTGTCTCCCT-CCCGAGATGCA--------------------CGACACCTG
AACGGAGCAGCACGGTGAGCACGG-------------TGGCTGT-----------AAACA
CTC-----------------------ACACACCGCTTTC-----------------AAGC
GC-GAGCGAGACGCGTGTGCC-CGTAAAGAGTGACACTGGACG--------CGCGCAATC
TGGAGACGCCAAATCTAAAG------------------------A-ATCAAACCCAAGGA
AA---ACAACA----------------------------------------------GAC
AAGGCAAAGGAGTTTAGCATTGACAGCATTCTGTCAAA-AAAGGAGAACCAGTTCCAGCG
GAG-GTGCGCAGC-TGCTGGAGGAG-CCTCCGTGGATTCCCGCGGTTACG---CGCTCGC
GTCCTCGCTCATCGCACACGCGCACCCAC------AGCTGTACCCGCGCGGATTCCCGCT
CTGCTCCT-----ACCTGTCTCTCACCTGTCCTGACAAAATACTGAGCTTAACAGAGAAA
ACGGATGAGAAACTATTCTTTTGA------------------------------------
-------------------------------------------------
>Lca_foxl1
------------------------------------------------------------
------------------------------------------------------------
---------------------------------------------------ATGACTC--
-TCTACCACGGCCGCCTTCCGTCGCTCGGAGTGCCGTCCTCGACTCTGAGTCTCTCCGCC
CCCCCGCTGATCTACTTGTACGGACGAGAGAGCGGAGGGGTCGTGCCCGCCGCCTTGAGC
TTCTTGCCGGCCCGC---------------------CAGGAGCCCCCAC--AGAAGCCAC
CCTACAGCTACATCGCGCTCATCGCCATGGCCATCAAGAGCGCACCGGAGCAGCGCGCAA
CTCTAAGCGGCATCTACCAGTTCATCATGGACCGGTTTCCGTTTTACCACGACAACAAGC
AGGGCTGGCAGAACTCCATCCGACACAACCTCTCCCTCAATGACTGCTTCATCAAGGTTC
CTAGAGAGAAGGGCA---GGCCCGGCAAAGGCAGCTACTGGACGCTGGACACCAAGTGT-
--------CTGGATATGTTTGAGAACGGTAACTACCGCCGGAGGAAGAGGAAGGCGAAAA
GCCAG----CAGGAGGTTCTGGACTC------CAAAATCGCTGGACACAAGCGCACCAAG
GGCCC-GGGGCCTT--CCAGAGACCCTCAGATCTCCATGAAAC-----ATCAGACTGGCT
CAGAGATAGCA---GAGGTAC--CGGCGAGGCA---GGATGCGGAGAGG---------AT
GGAAACACAACCAGACACTAAACCTGTTGTG-GTTGAGTTTAACCACG---CTGAACAGC
CAGAAAATACACCCACACAGAGACTTAAAGTGCTCCCCAACCAAGACACCCTCGCATCCG
CTGGGAGGAGGCTTGACGC-TCTGCAGCCCGACC------------CGTGTCCCGCTCCG
AGACACACTCCGCTATGGATGGACGGAGCGCGTCTCCTGGGCGC-----------GTCCC
TCCGCTG----GGAGCCAGAGGAGAGAAGGTCAGCGTTC-----------------AACG
GGGAAGAAAGAGAACCGCTCTGCGCCGTTAGCGGCTCGGGAAA--------CAC-TAACC
TGGCTGCACTTGCCCAGGAC------------------------AGACCGAAAGGAAATG
TTCCGAGCAGG----------------------------------------------GAT
AAATCAAAAGGTTTTAGCATCGAGAGCATCTTATCAAA-AAGTGAATACGAAATGCGCGG
CAGCGTCCTCGGTCTGTCAGCGGAGACATGCGCAGAGCGCCAAAGTTCAGGTTTCGGCTC
GTCTGTGGTTGTCGGTGCACGGCCGCATC------AGCTGTGCCAAATGGGATTCCCCCT
CTGCTCTT-----ACCTGTCACTCACCTGCCCTGACAAAGTACTGCATTTTAAATGA---
------------------------------------------------------------
-------------------------------------------------
>Pfo_foxl2-like
------------------------------------------------------------
------------------------------------------------------------
------------------------------------------------------------
---------------ATGGCCGCAGAGGAGAAAACCCCCGGGACCCAGGAAATGCAGCTG
CTGGATATCAGCTCCAG------------------------CTCTCCCCAAACAGAGTCG
AAAGGTTCGGAGAAAACAGAGC---GTGAGGACGGGACCGTCCAGCTGG--AGAAGCCGC
CGTATTCATACGTGGCTCTGATTGCGATGGCAATCAAAGAGAGCCAGGACAAGAGAACGA
CTCTGAGCGGGATTTATGAATACATCATATCAAAGTTTCCATACTACGAGAAGAACAAGA
AAGGGTGGCAAAACAGCATTCGGCACAATTTGTCTCTTAATGAGTGCTTCATCAAGGTCC
CCAGGGACAGCGGGG---GGGACAGGAAGGGCAACTACTGGATGCTGGACCCGGCTTTT-
--------GAGGACATGTTCGAGAAAGGGAACTACCGGCGCCGGAGGAGGGTGCGGAGAC
CCTACAGACCCGCCGGCCTGCCTTACCTGACAGGAAACCCTA---TGGAGTATCC-----
-----------------------------------AGAGTCTCT---------CTACCTT
CAGCCG---TATGTGAGCGGCACCTGGG------------------------------CG
AGTGGGTA---CCCTGC---------GCCCCAGGTCGTCTCCGG----------------
-------------------ATCCAC-----------CCGCGGACTGCCCATT---GG---
------CGGTTCCT------ACTGC---CCGCCG------------CCTCACTTCCAT--
---CCCTCCGTTTAC-GGGGCCTACCAACATCGCCACCCGCCCGTGC-------------
------------TGGTTCCACACAACGCGTACCCTTACGGAGGAGTGACCCAG-------
-----------------------------------------------------CCGGTGA
GCCCGGACGGAGGC---------------------ACGGTGTCTGTGCCTTGC------C
CGCAGTTCACTTCCTATTCACGACAAGCGGAGTC------GCCGCTGGTTTATTTCTCGG
AGCAGTGA----------------------------------------------------
------------------------------------------------------------
------------------------------------------------------------
------------------------------------------------------------
------------------------------------------------------------
-------------------------------------------------
>Gse_foxl2-like
------------------------------------------------------------
------------------------------------------------------------
------------------------------------------------------------
------------------------------------------------------------
--------------------------ATGGCGGCCCCTTGCAGCGTAGAACCGCT-----
GGAGCGCGGGACAGGCACCACC---CCCGCCCCCGCG-GAGGCTGAGC---AGAAGCCGC
CTTACTCGTACGTGGCGCTGATCGCCATGGCCATCCAGGAGAGCCCGGAGCAGCGGCTGC
CTCTCAGCGGCATCTACGAGTCCATCTCCCGCCGCTTCCCCTACTACCGGGGTCGCCACA
AGAGCTGGCAGAACAGCATCCGCCACAACCTCAGCCTCAACCAGTGCTTCGTCAAGGT--
------GGCGGGG-G---ATGGCAGGAAGGGCAACTTCTGGGCGCTCGACCCCGCCTCC-
--------CACGACATGTTCGAGCAGGGCAACTACCGGCGCAGGCGGCGGATCAAGCGGC
CCTGCTGCCCGGCCCCTCCCCAGACCCCCGAATGCGGCTGCA-CCTATC-----------
------------------------------------ACCGC---------CTGCCGGC-C
TACGCCTGGCCCCCGGGCTGCCCC-TGCT------CGCCATGTGGCTACCC--------G
GC-CGGCCTGGGG-----CAG--CCGCACTACCTTGGCTCGCCC----------------
------------------TACGGAG--------CCTGGCCCCAGCCGCAGCA--------
--GCTGAGCCCGGTCAGCGGTTACCAGATGGAGC------------CGTCCCTGCTGTAT
TACTAG------------------------------------------------------
------------------------------------------------------------
------------------------------------------------------------
------------------------------------------------------------
------------------------------------------------------------
------------------------------------------------------------
------------------------------------------------------------
------------------------------------------------------------
------------------------------------------------------------
------------------------------------------------------------
-------------------------------------------------
>Cla_foxl2-like
------------------------------------------------------------
----------------------------------------------------ATGGGGGA
CACGGGCACCGGGGGGCACCGGGGGGACACCGGGGGACACCGAGGGGACACGGGCACCGG
GGGGCACGGCGGGCACACGGGGCAGGGGACGCGGCGCCCACCCGGAGCCTCCTTCACCAT
CGAGTCGCTGCTGTCGGAGCGGCGGGACGG-GACCCCCCCGAGCCCGGAGCCCCCCGGGA
AGAGCCCCCCGGGAGGAGCCCC---CCGGCCCCCGCCCGAGCCCGGGG---ACAAACCGG
CGCAGTCCTACATCGCCCTCATCTCCACCGCCATCCTCTCGTCCCCCGAGAAGAAGCTGC
TGCTCTCCGACATCTACCAGTGGATCATGGACAACTACCCCTACTTCAAGAACAAGGAGA
AGAGTTGGCGCAACAGCGTCCGGCACAACCTGTCCCTCAACGAGTGCTTCGTCAAGGCC-
-----GGGCGCAGCG---ACAACGGCAAAGGCCATTTCTGGGCCATCCACCCCGCCAAC-
--------CTCGAGGACTTCGCCAAGGGCGACTACCACCG---GCGCCGGGCCCGGCGGC
GCGTCCGCAGGGTCAACGTCGGCTTCTACCACCCCTACGCCC-TCTACG-----------
------------------------------------GCCTCG-------GCTGCTGCTGC
CCCTGCTGCCCCCCGGGCCCCCCCGCGCC------CCCCTTGGCGCTGCCCCCC---CTG
GCGCTGCCCGGGATCCCCCAG--CGCTGCCCCCCCGAGCGGCCC----------------
------------------CGCTGGG--------CCTGGGGGAGGTTCCCCCT--------
--TCCCCGAGCTCCGGGGGTTTTCCTGCCCCGCC------------CGCCCTTCCTGTGA
------------------------------------------------------------
------------------------------------------------------------
------------------------------------------------------------
------------------------------------------------------------
------------------------------------------------------------
------------------------------------------------------------
------------------------------------------------------------
------------------------------------------------------------
------------------------------------------------------------
------------------------------------------------------------
-------------------------------------------------
>Lca_foxl2
ATGTCACCTACTGAGCTGCAAAATAAAGATTTCTCTGCGCGCAGTTTGGAGGACAACTTT
CAGCTCGCGGTGCATCCCGAGGTTCTGCAGCACATCATTTTGCTCATCGGGGTTTCAAGC
GCCATTAAAAGTTTTGTTTGTTGGCATCTGGACTGGACTTGTTTTGTTTTGGTGTGCGCA
ATGATGGCCACTTACCAAAACCCGGAGGATG---ACGCAATGGCCTTAATGATTCACGAC
ACCAACACAAC---CAA----GGAGAAAGAG----------CGACCCA-AAG---AGGAG
CCGGTCCAGGACAAAGT---------CCCGGAGAAGCCGGATCCGTCCC--AGAAACCAC
CGTACTCCTACGTCGCTCTTATTGCCATGGCCATTCGGGAGAGCTCCGAGAAGCGCCTCA
CTCTGTCTGGTATTTACCAGTATATAATCAGCAAATTTCCCTTCTATGAGAAAAATAAAA
AAGGTTGGCAGAACAGTATCAGACACAACCTGAGTCTCAATGAATGCTTCATTAAGGTTC
CGCGGGAGGGCGGGG---GAGAGAGGAAAGGGAATTACTGGACTCTCGACCCAGCCTGT-
--------GAGGACATGTTTGAGAAGGGAAACTACAGGAGACGCCGCAGGATGAAGCGGC
CGTTCAGACCTCCACCGACGCACTTCCAGCCGGGGAAGTCTTTGTTCGGAGGA-------
------------------------------------GACGGCTAC---GGCTACCTGTCC
CCACCCAAGTACCTGCAGTCTAGCTTCATGAACAATTCTTGGTCGCTAGGCCAA---CCG
CCCACCCC---GATGTCCT----ACACGTCCTGTCAGATGGCCA----------------
-------------------GCGGC-------AACGTGAGTCCAGTGAACGTG---AAAGG
GCTGTCACCGCCCTCATCTT---ATAACCCCTAC------------TCCAGGGTGCAGAG
CATGGCGCTCCCC----AGCATGGTGAACTCTTACAACGGCATGAGT-------------
-----------------CACCACCACCATCCCGCGCATCCCCACCATGCCCAG-------
-----------------------------------------------------CAACTGA
GCCCGGCCACCGCG---------GCACCGCCTCCGGTCTCCTCCAGTAACGGAGCGGGCC
TTCAGTTCGCCTGCTCCCGCCAGCCCGCGGAGCTCTCCATGATGCACTGCTCTTACTGGG
AACACGAGACCAAACACTCGGCGTTACACACGAGGATTGATATTTAA-------------
------------------------------------------------------------
------------------------------------------------------------
------------------------------------------------------------
------------------------------------------------------------
-------------------------------------------------
>Gse_foxl3
------------------------------------------------------------
------------------------------------------------------------
------------------------------------------------------------
ATGTTTGATAACACTCAGTATCCTTACAA----CTGT-TTTAACTATG-ATGGGGATGAT
TACCCAGCCTGCAGCTCTGATGAAGAAAAG---AAATTCACCCGACCTGCA---TACAG-
------------------------------------------------------------
-------CTACATTGCCTTGATTGCCATGGCTATCCAGCAAAGTCCGGCGAGCAAGGTGA
CCCTGTCCGGCATCTATGACTTCATTATGAAGAAGTTTCCTTATTATAGATCCAATCAAA
GAGCGTGGCAAAACTCCATCAGGCACAACTTATCCCTGAACAGTTGTTTTGTAAAGGTCC
CCAGAACGGAAGGGAACGACAAGGGGAAAGGAAACTACTGGACTTTTGCCTCGGGATGTG
AATCCATGCTGGACCTTTTTGAAAATGGGAATTATAGAAGGCGACGGAGACGGCGGAATG
T----GAAG-AGAGGACACAGAGAAG-----GGAGAGCAGACCAAGTGGAAAGCCCTGCG
TCTCCTCACGTTTTA-GCACTGGATTCTGGCCTGCACGACATTTCTTGTGC-CACCAGCA
AA---------ACGGATGCTGAGCCCGGGCAACTCGAGCCACACGGCTTCTTCCCAAGTG
AAATGTCCAGCAAACCAAGGCAAAGCAATCCCTCCCTTGGAAAATCTGACTC---TGAAA
TTAAA--------TTTAGCATTGATTATATCCTGTCATCTCCAGATCCG----TTGCCCA
CCTTAAGATCT-----CAGTTCAGTATTCAAGA----TAGCAA------ATATCAA----
-------CTAGAGCCCCAGCAACTCAGTCTGCAGTTTTGGACAATGTGA-----------
------------------------------------------------------------
------------------------------------------------------------
------------------------------------------------------------
------------------------------------------------------------
------------------------------------------------------------
------------------------------------------------------------
------------------------------------------------------------
------------------------------------------------------------
------------------------------------------------------------
-------------------------------------------------
>Lca_foxl2-like
------------------------------------------------------------
------------------------------------------------------------
------------------------------------------------------------
---------------ATGGCCGCAGAGGAGAAGTACCCCACCGAACAGGGAGCGCAGCTC
CTGGACATCAGCTCCAA------------------------CTCGCCCCCTTCTGAGCCC
CGAGTTGCGGAGGACCC---------------------CGGCCAGCTGG--AGAAGCCGC
CGTATTCGTACGTGGCTCTCATCGCCATGGCTATTAGGGACAGCCACGACAAGAGGCAAA
CCCTCAGCGGGATATACGACTACATCATCTCCAAGTTCCCTTACTACGAGAAGAATAAAA
AAGGGTGGCAGAATAGCATAAGGCACAACTTGTCTCTCAATGAGTGTTTTCTCAAGGTGC
GTAGGGAGAACGGGG---GGGATAGGAAGGGCAACTACTGGATGCTGGACCCCGCCTTT-
--------GAGGACATGTTTGAGAGGGGGAACTACCGGCGGCGGAGGAGGGTGAGGCGAC
CCTACAGACCCACGAGCGCGCCGTACCTGACCGGGAATCCTGCGTTGGAATACCC-----
-----------------------------------GGAGTCGCT---------TTACCTG
CAGCCG---TACGTGAGCGGCTCCTGGGGTCTGT---------------CCCAG---CAG
ACCGGATA---CCCAACAA------CACCCCAGGTCATCACCGG----------------
-------------------ACACAC-----------CCGCAGTTTGTCCCCC---AGCGG
CCCCATGAGCCCAT------ACTGT---CCTCCC------------CCGTACTTCCAC--
---AGCCCTCCCTAC-GGCGCCTATCA---CCGCCTCCCGCCCGTGC-------------
------------TGGTCCCGCACAACGGGTGCCCCTACGGCGGAGTGACCCAG-------
-----------------------------------------------------CCGATAA
GTCCCGACGGAGGC---------------------ACCGTTTCCCTGGCGTGCAGCTACC
AGCAGCTCACGTCCTACGGAAGGCAAGCGGAGGC------GCAGTTTGCTCATTCATTTG
ATCTGTAG----------------------------------------------------
------------------------------------------------------------
------------------------------------------------------------
------------------------------------------------------------
------------------------------------------------------------
-------------------------------------------------
>Ola_foxl2
------------------------------------------------------------
------------------------------------------------------------
------------------------------------------------------------
ATGATGGCCACTTACCAAAGCCCGGAGGACG---ACCCGATGGCGCTGATGATCCACGAC
ACCAACACGAG---CAA----AGACAAGGAG----------CGGCCGA-AAG---AGGAG
CCGGTGCAGGAGAAGGT---------CTCCGAGAAGCCGGATCCGTCCC--AGAAGCCCC
CCTACTCGTACGTCGCCCTCATCGCCATGGCCATTCGGGAGAGCTCCGAGAAGCGCCTCA
CGCTGTCTGGCATCTACCAGTACATCATCAGCAAGTTCCCCTTCTATGAGAAGAACAAGA
AAGGCTGGCAGAACAGCATCAGGCACAACCTGAGCCTCAACGAGTGCTTCATCAAGGTTC
CGCGGGAGGGCGGCG---GGGAGCGGAAGGGGAATTACTGGACACTCGACCCGGCCTGC-
--------GAGGACATGTTCGAGAAAGGGAACTACAGGAGACGCCGCAGGATGAAGCGGC
CTTTCCGACCGCCGCCCACGCACTTCCAGCCGGGAAAAGCCTTGTTCGGAGGA-------
------------------------------------GACGGCTAC---GGGTACCTGTCC
CCGCCCAAGTATCTGCAGTCCAGCTTCATGAATAACTCCTGGTCGTTGGGCCAG---CCG
CCCACGCC---GATGTCCT----ACACGTCCTGCCAGATGGCGA----------------
-------------------GCGGC-------AACGTGAGTCCAGTCAACGTC---AAGGG
CCTGACGGCCCCCTCGTCCT---ACAACCCCTAC------------TCTCGGGTGCAGAG
CATGGCCCTCCCC----GGGATGGTAAACTCTTACAACGGCATGGGT-------------
-----------------CACCACCACCACCCGGCGCATCCGCACCACGCGCAG-------
-----------------------------------------------------CAACTGA
GTCCGGCCACCGCG---------CCCCCCCCGCCGGTCTCCTCCAGCAACGGAGCGGGCC
TCCAGTTCGCCTGCTCCCGCCAGCCCGCGGAGCTCTCTATGATGCACTGCTCATACTGGG
AACACGAGACCAAACACTCCGCTTTGCACACGAGGATTGATATTTAA-------------
------------------------------------------------------------
------------------------------------------------------------
------------------------------------------------------------
------------------------------------------------------------
-------------------------------------------------
>Gse_foxl2
------------------------------------------------------------
------------------------------------------------------------
------------------------------------------------------------
---ATGGCCGGTTACCAGAGCTCGGAAGAAGGTCCTACGGTAGCTCTGATGGCTCACGAC
ACGAATGTCAG---CAA----GGACGCCG------------CGAGCC-------------
-------CGGACAAGGG---------AGCCGAGAAGCCGGACCCGTCTC--AGAAGCCGC
CTTACTCCTACGTGGCGCTGATCGCTATGGCGATCAGGGAGAGTCCGGAGAAAAGGCTCA
CCCTGTCCGGCATTTACCAGTACATCATCAGCAAGTTCCCGTTCTACGAGAAGAACAAAA
AGGGCTGGCAGAACAGCATCCGGCATAACCTCAGTCTGAACGAGTGCTTTATCAAGGTCC
CCAGAGAAGGTGGGG---GGGAAAGGAAAGGCAACTACTGGACCCTGGACCCGGCTTGT-
--------GAGGATATGTTCGAGAAGGGCAACTACCGGAGGAGGAGGAGGATGAAGAGGC
CCTTCAGGCCACCTCCAGCTCACTTCCAACCGGGGAAGACTCTCTTCAGCGCT-------
------------------------------------GACAGCTAC---GGCTACCTTTCT
CCGCCCAAGTACCTGCAGTCCACCTTCATGAACAACTCGTGGTCGCTCGCGCAG---CCC
GCGGCTCC---CATGTCCT----ACGCCTCGTGCCAGATGAGCA----------------
-------------------GCGGC-------AACGTGAGCCCGGTCAATATG---AAAGG
ACTGTCCAGCCCCGCCTCGT---ACAACCCCTAC------------TCCAGGGTCCAGAG
CATGGCCTTGCCC----AGCATGGTGAACTCCTACAACGGCATGAGC-------------
--------------------------CATCACCCGCACGCCCACCATCCTCAG-------
-----------------------------------------------------CAGCTGA
GCTCGGCCGGCTC---------CGCGCCTCCGGC---CGCCGGCGCCAACGGAGCGGGCC
TGCAGTTCGCCTGCGCTCGGCAGCCCGCCGAGCTCTCCATGATGCACTGCTCTTACTGGG
ACCACGAGGTCAAACACAGCGCCTTGCACCCCAGAATAGACATCTGA-------------
------------------------------------------------------------
------------------------------------------------------------
------------------------------------------------------------
------------------------------------------------------------
-------------------------------------------------
>Ola_foxl2-like
------------------------------------------------------------
------------------------------------------------------------
------------------------------------------------------------
---------------ATGGATGCTGAGGAGAAGCCCATCGGTGAGCGGGGAGTGCAGCTC
CTGGACATCAGCTCCA---------------------------CGCC------TGAG---
-GAGGCTCC--------------------------------TCCGCTGG--AGAAGCCGC
CCTATTCGTACGTGGCTCTGATTGCCATGGCAATCAAGGACAGTCGGGACCAGAGAAAAA
CCCTGGGCGGAATCTATCAGTACATCATCTCCAAGTTTCCTTATTATGAGAAGAACAAGA
AAGGATGGCAGAACAGCATAAGGCACAACTTATCTCTGAACGAATGCTTCGTCAAAGTCC
CCCGGGAGAACGGAG---GGGACAAGAAGGGCAACTTCTGGATGCTGGACCCCGCTTGT-
--------GAGGACATGTTTGAGAAGGGAAACTATCGGCGGCGGAGGAGGGTGAGGAGAA
CCTACAGACCCCCCAGTGCCCCCTGCACGACAGGGAATCCGG---TGGAGTATCC-----
-----------------------------------GGAGCCTCTA---TACCATTACCTG
CAGCCGGCTTATATGACTAACTCCTGGAGCCTTTGCGCGCCCGGTTCGTCCCCG---CAG
ACGGCCTA---CCCGGC---------GCCGCAGGTGGTCTCTCC----------------
-------------------TCAACC-----------CCGCAGTCTGTCCCCC---AG---
------CGGCCCCT------TCTAC---CCTCCT------------CATTTCTTCCAG--
---CACGCCGTGTAC-GGAGGCCACCA---CCGCCATCCCTCTGTGC-------------
------------TGGTTCCACACAACGGATGGCCTTACGGCGGAGTCACCCAG-------
-----------------------------------------------------CCCATGT
GCCCGGATGGAGGC---------------------AGCGCGGCCGTGGCGTGCGGCTACC
AGCAGCTCGCGCCCTACGGGAGGCAGACAGAGTCCCC---GGCGCTGGGCTTCCAGTCAG
ACCCGTGA----------------------------------------------------
------------------------------------------------------------
------------------------------------------------------------
------------------------------------------------------------
------------------------------------------------------------
-------------------------------------------------
>Cla_foxl1
------------------------------------------------------------
------------------------------------------------------------
------------------------------------------------------------
ATGAGCCACA-TCTACGGCAGCCACCTCT----CCC-------------CTCTGGGCAAC
CCCTCCATGGTTTATCT-------------------CCCGACCGCCCT------CGG--C
TTCACCCCCGGGGGGGCGAT-----CTCCCGGCAGGATC----CCCCGC--AGAAGCCCC
CGTACAGCTACATCGCCCTCATCGCCATGGCCATCAAAGAAGCCCCGGAGCAGAAGGTGA
CGCTCAGCGGCATCTACCAGTTCATCATGGACCGCTTCCCCTTCTACCACGACAACAAGC
AGGGCTGGCAGAACAGCATCCGCCACAACCTCTCCCTCAACGACTGCTTCGTCAAGGTGC
CGCGGGAGAAGGGGC---GGCCCGGCAAGGGCAGCTACTGGACCCTGGACCCGCGGTGC-
--------CTGGACATGTTCGAGAACGGCAACTACCGCCGGAGGAAGAGGAAGCCCAAA-
--------GCCCCGGGGCCGCCGG--------AGGC---------GAAAGGCGGCGAGCA
G------------CC-GGGGCCGCCCGCCC--------GCCCCGTCGAGCCCA---AGCG
GTCCAAGGGG----------------AGT-----------------GC-------GGCGG
CCGCGGG-----------------GGACG------------------------CGGGGGT
CC---------------------------CGC----GGCCGGG-----------------
----------------------------------------CCGGG----GGGCAGCGG--
---CTTC-------CCCGG--------------------GGGGTCCGG------------
---------CCCCGGTCGCCTCCAC-CGCCGC---CGCCC--------------------
----------CGCCG-------CACAAGAGCGGCCCGCGGGGCC--GCAGCTTCAGCATC
GAGAGCATCCTGGCGCAGGGGCTG---CG--------------GCAGCCGCCCCCCGGGG
C--AGCCCCCAAGGCGACCCG----------------------GGAG-GGCCCCGCCGGC
TGCCTCGGCGGCTC--------CCTGGTCGCCAGCGGCGGCTTCGGCCCGACCCTCAACG
CCTCCCTCATGCTCGACTCCCAGGTGCACGGGAGGCTCTACCACATCGGCATCCCCTTCC
TCTCCTGCTTCCCTCTCCACGTATCCGAGGCGGTATTTAATTTCCAGTAG----------
------------------------------------------------------------
------------------------------------------------------------
-------------------------------------------------
>Oni_foxl1
------------------------------------------------------------
------------------------------------------------------------
---------------------------------------------------ATGACTC--
-TCTACCACGGCCGTCTGCCGTCGCTCGGAGTGACATCTTCGGCTTTGAGCCTCTCCGCC
NCCCCGCTGATCTACCTGTACGGAGGAGACAGCAGCGGGGTCGTGCCCACCGCCCTGAGC
TTTGTGCCGGCCCGC---------------------CAGGAGCCCCCGC--AGAAGCCGC
CCTACAGCTACATCGCGCTCATCGCCATGGCCATCAAGAGCGCACCGGAGCAGCGCGCCA
CGCTCAGCGGCATCTACCAGTTCATCATGGACCGATTCCCCTTCTATCACGACAACAAGC
AGGGCTGGCAGAACTCGATCCGTCACAACTTGTCCCTGAACGACTGCTTCATCAAGGTGC
CCCGGGAGAAGGGCC---GGCCGGGCAAAGGCAGCTACTGGACGCTGGACACCAAGTGT-
--------CTGGATATGTTTGAAAACGGCAACTACCGCCGGAGGAAGAGGAAGGCGAAGT
GTCAG----CAGGAGGCTCTGGACTCAGTGCCCAAAGCCACCGGGCACAAGCGCACCAAG
GGCCA-CGGGCAAC--CCAGAGACCCTCAGACCTCCCCGAAAC-----ATCAAGCTGGCT
CGAGGGTAACA---GAAGCAC--CCGCGAGGGATGAGGATGAGGAGGAGGAGGCGGCGAG
GGGGACGCCCGCAGACAGGAATCATATTCTT-GGCGAGTTGAATCCCG---CGGAACAGC
CGCAGAGTCCCTCCACGCAGAGACTTAAAGTGCCCCCCAACCAACATAGCAGTCAGGCCG
CCGGCAGGGAGCTTCACGC-CCCACAGCCCGAGC------------CATGCTCCGCGCCG
AAACGCGCTGCGCTGTGGACGGACGACGCTCATCTCCCAGACGA-----------GACCC
GTGACCC----GAAATCAGAGGAGAGGAAGTCTGCGTTC-----------------AGCC
AAAGAGAAAGAGGTCCTCTCTGCACCGTCAGCTGCTCAGGAAA--------CAC-AAACT
TGGCCGCACCTGCGCCAGAC------------------------AGGCCGAAGGGGAACA
CACTGAGCAGG----------------------------------------------GAC
AAATCCAAAGGTTTCAGCATAGACAGCATTTTAGCGAA-GAGCGAGGACGAAATACGAGG
CAGCATCCTCGGCCTGCCGGCCGAGACATGCGCACAGGGCCAAAGTCCGGCTTTCAGCGC
GTCCGTGGTCCTCGGCGCGCGTCAGCATC------AGTTGTACCAGATGGGATTCCCTTT
CTGCTCTT-----ACCTGTCGCTCTCCTACCCTGACAAAGTGCTGCATTTTAAATGA---
------------------------------------------------------------
-------------------------------------------------
>Ola_foxl3
------------------------------------------------------------
------------------------------------------------------------
------------------------------------------------------------
ATGTTCGACAACTCCCACTACCCCTTCAA----CTGC-TTCAACTACG-ATGGAGACGGA
TACCCTTCCTCCAGCACCGATGAGGAGAAG---AAGATCTGCCGACCCGCC---TACAG-
------------------------------------------------------------
-------TTACATCGCTCTGATCGCCATGGCCATCCAGCAGAGCCCCGAGCAGCGGGTCA
CGCTGTCGGGCATCTACGAGTTCATCATGAAGAGGTTCCCCTACTACCGCTCCAACCAGA
GAGCCTGGCAGAACTCCATCAGACACAACCTGTCTCTCAACAGCTGCTTCATCAAGGTTC
CTCGGACGGAGGGCAACGACAAGGGAAAAGGAAATTACTGGACGTTTGCCACCGGCTGTG
AATCCATGCTCGACCTCTTTGAAAATGGCAACTTCCGCCGCCGCAGACGTCGGCGAAACG
T----GAAG-ATAAGCCTCCACGAC----------------CCGGGAGAAAAGTCCTTCC
ACCCCGTAGAGAGCC-ACAGCCA---CCAGCACATGGCCCCCGCCCGCCGC-CCCGACC-
------------CCAACTCCGCCCTCTGCCCGCTGACCCCTGAGAGGTCAAGGCCGAGCG
CCCAACAAAACCGCCTCCTTCTGAACCCCGCCCAGCAGGGAAAACCCGAGTC---AGAGA
TTAAA--------TTCAGCATTGACTACATCCTGTCCACGCCGGATCCGC-CCCTGACGG
GCCTCAGGCCCTCTCACGGCCCCCTACACGTGG----TTCCCACC----GGGCCACCTGT
CCACGTTCTGGAGCCCCAACACCTCAACCTCCACTTCTGGACTCTCTGA-----------
------------------------------------------------------------
------------------------------------------------------------
------------------------------------------------------------
------------------------------------------------------------
------------------------------------------------------------
------------------------------------------------------------
------------------------------------------------------------
------------------------------------------------------------
------------------------------------------------------------
-------------------------------------------------
>Loc_foxl1
------------------------------------------------------------
------------------------------------------------------------
---------------------------------------------------ATGAGCCAG
ATTTACAACAGCCGCATCCAACAGCTTGGCGTTCCACAGTCGACGCTGAACCTCTCAAAC
CCTTCTCTGATATACGTGTATGGAGG------CGACAGGGGCATGCTGCCGGCTTTGGGG
TTCGCTTCAAGCAACATGAT------CACGTCGAGACAGGATCCTCCTC--AGAAGCCAC
CGTACAGTTACATCGCGCTTATAGCGATGGCCATCAAGAGCGCCCCCGAGCAAAAGGTCA
CGCTGAGTGGCATCTACCAGTTCATAATAGAGCGTTTCCCGTTCTACCACGACAACAAGC
AGGGCTGGCAAAACTCAATCAGGCACAACCTCTCTCTCAACGACTGCTTTATCAAGGTAC
CTCGGGAGAAAGGCC---GGCCGGGGAAGGGGAGTTACTGGACCCTGGACACAAAATGC-
--------CTAGATATGTTTGAGAACGGCAACTACAGACGAAGGAAAAGAAAGTCCAAGA
CCCAGGGCTCCGCGGAAACCAAACCCTACAAGAGGAGCAAACTGACAGAAGTGGCCACGG
GGGCATCTGTTCCTGGTCCCAGACCCGGACCTGACTGTGATAT-----CATCACAGGGGG
CAAATTGTTTG---GATTCCAGGCAGCGGCAAGGGGTGTCGCGGGCAACGCCGAGGGAAA
GCCACCAAGAACGGGCTCTGACGCGAACTCC-GCTGCGCCTGCATCTGACGCCAGCAGCC
CCCGGAGCCGCGGTCCGCAGTGCTCCAAGGTGCGGTGCCCTGCCTCAACCACCGCGGATT
CCAGCCGGTCAGTCCCCTC-AGAAGATTCCTGGCAGGGGGCCCGGTCTTCTCCAGCTCTC
TGTCCCGCTGGTCCCTGCGCTCCCCCGTTTCCACTGAAGGAGAA-----------GAGTC
CCCCACCCACCGGGGGCAACCTGCTGCCACATAGCATTTT------------CCAAAAGG
ATGATGCCAGGAGCCCCACGACTGCCGAGGGGGGGACAGAAGACGGAGCTGCGCCCCTCT
CAGGTACCGCCAGCCCAAACCGGAGAACG-------GGCTCACCAAACCAAATGGGAATG
GGTAGAGAACCAACCGACCACAAAGAAAGATTTCCACTTAGTCCTAAAATCGCT---GAT
AGATCCAAAGGATTCAGCATAGAGAGCATTCTGTCTACCAAAAGCCCTTCGAAAAAGCAC
CTTTGTACATCACCAGACAACAGAGGT-GGGGCGTTTGACCGCTACTCTAGTTTTAATGC
TTCGTTGATGCTCAGTGCGCACCAAGTGCCTGGGAAATTGTATCAAATTGGATTTCCCTT
CTGCCCTT-----ACCTGCCTCTAAGTTGCTCAGAGAAGGTATTTAACCTGCATTGA---
------------------------------------------------------------
-------------------------------------------------
>Dre_foxl2a
------------------------------------------------------------
------------------------------------------------------------
------------------------------------------------------------
ATGATGGCCACCTACCCAGGCCACGAGGATA---ACGGCATGATACTCATGG-ACACAAC
CTCGAGTTCAGC---------GGAGAAAGAC----------CGAACAA-AAG---ACGAA
GCTCCTCCAGAGAAGGG---------ACCGGACAAATCCGACCCGACCC--AGAAACCAC
CGTACTCATACGTGGCGTTAATCGCGATGGCAATCCGCGAGAGCTCGGAGAAGCGTCTTA
CGCTGTCCGGTATATACCAGTACATCATCAGTAAGTTTCCATTCTACGAGAAGAACAAGA
AGGGATGGCAGAACAGCATCCGACACAACCTGTCACTCAACGAGTGCTTCATCAAGGTGC
CTCGGGAGGGCGGCG---GTGAGCGAAAGGGCAACTACTGGACCCTGGATCCTGCATGC-
--------GAGGATATGTTTGAAAAGGGCAACTACCGGCGAAGACGACGAATGAAAAGAC
CGTTCAGGCCTCCACCGACCCATTTCCAGCCAGGCAAATCTCTCTTTGGCGGT-------
------------------------------------GAAGGGTAC---GGTTACCTCTCC
CCGCCCAAATACCTACAGTCTGGTTTTATCAATAAC------------TCATGG---TCT
CCTGCACC---CATGTCAT----ATACCTCCTGTCAGGTGAGCA----------------
-------------------GTGGG-------AGTGTGAGTCCCGTTAATATG---AAAGG
CTTATCCGCACCATCGTCGT---ACAATCCATAC------------TCGCGCGTGCAAAG
TATAGGTCTTCCC----AGCATGGTAAACTCTTACAACGGCATAAGC-------------
-----------------CATCATCATCACCACCACCACACGCATCCTCATGCGCTC----
-----------------------------------------CCGCACGCCCAGCAACTCA
GTCCCGCCACGGCT---------GCAGCACCTCCGGTGACCACTGGTAACGGAACAGGAC
TGCAGTTCGCTTGCTCGCGCCAGCCTGCAGAACTTTCAATGATGCACTGCTCATATTGGG
ATCACGAGAGCAAACACTCTGCACTACACGCGCGGATTGATATATAG-------------
------------------------------------------------------------
------------------------------------------------------------
------------------------------------------------------------
------------------------------------------------------------
-------------------------------------------------
>Cmi_foxl2
------------------------------------------------------------
------------------------------------------------------------
------------------------------------------------------------
---ATGGCCTCTTACCAGCAACCTGAAGATG---ATACCATGGTTCTCATAACTGACAAC
ACCACCACTACCAGCACCCCCATAGCCAGCTCCAGAGAGATCGACCGAGACAAGAGCGAT
TCACCCCCGGACAAAGC---------TGCGGAGAAACCTGATCCTTCTC--AAAAGCCGC
CCTATTCCTATGTGGCCCTCATCGCGATGGCTATCCGAGAGAGTCCCGAGAAACGTCTCA
CTCTGTCGGGTATCTACCAGTACATCATCACCAAGTTCCCTTTCTACGAGAAGAACAAGA
AAGGTTGGCAAAACAGCATCCGGCACAACTTGAGCCTCAACGAGTGTTTTATCAAAGTGC
CCAGGGAAGGAGGAG---GGGAGAGAAAGGGCAATTATTGGACACTGGACCCGGCTTGC-
--------GAAGATATGTTTGAGAAGGGCAACTACAGAAGAAGGAGACGGATGAAGCGTC
CTTTCAGACCCCCTCCCAGCCATTTCCAACATGGTAAGACGGCTATATTCGCCAG-----
-----------------------------------TGACAGCTAT---GGCTATATCGGT
CCTCCCAAGTATTTGCAGTCAACATTCATGAACAATTCGTGGTCTCTTGCACAG---CCG
CCTGCGCC---CATGTCTT----ACGCCTCCTGCCAAATGACCG----------------
-------------------GTGGC-------AACGTGAGCCCTGTCAGTGTC---AAGGG
ACTCACGGGGCACGCTTCCT---ACAACCCTTAT------------TCCCGAGTGCAGAG
CATGGCTCTGCCC----AGCATGGTGAACTCCTACAACGGCATGAGC-------------
--------------------CACCATCACCACCCCCATGCTCA---------G-------
-----------------------------------------------------CAGCTGA
GTC---------------------CGGCTCCACCGCCTTCTTCCAGCAATGGAGCCGGTC
TGCAGTTCTCATGTGCCAGGCAGCCAACAGATCTTTCCATGATGCACTGTTCATATTGGG
ACCACGACAGCAAACACAGCGCGTTACACACAAGGATAGACATTTAA-------------
------------------------------------------------------------
------------------------------------------------------------
------------------------------------------------------------
------------------------------------------------------------
-------------------------------------------------
>Hsa_foxl2
------------------------------------------------------------
------------------------------------------------------------
------------------------------------------------------------
ATGATGGCCAGCTACCCCGAGCCCGAGGACG---CGGCGGGGGCCCTGCTGGCCCCAGAG
ACCGGTCGCACAGTCAA----GGAGCCAGAAGGGCCGCCGCCGAGCCC-AGGCAAGGGCG
GTGGGGGTGGCGGCGGGA-CAG---CCCCGGAGAAGCCGGACCCGGCGC--AGAAGCCCC
CGTACTCGTACGTGGCGCTCATCGCCATGGCGATCCGCGAGAGCGCGGAGAAGAGGCTCA
CGCTGTCCGGCATCTACCAGTACATCATCGCGAAGTTCCCGTTCTACGAGAAGAATAAGA
AGGGCTGGCAAAATAGCATCCGCCACAACCTCAGCCTCAACGAGTGCTTCATCAAGGTGC
CGCGCGAGGGCGGCG---GCGAGCGCAAGGGCAACTACTGGACGCTGGACCCGGCCTGC-
--------GAAGACATGTTCGAGAAGGGCAACTACCGGCGCCGCCGCCGCATGAAGAGGC
CCTTCCGGCCGCCGCCCGCGCACTTCCAGCCCGGCAAGGGGCTCTTCGGGGCCGGAGGCG
CCGCAGGCGGGTGCG-GCGTGGCGGGCGCCGGGGCCGACGGCTAC---GGCTACCTGGCG
CCCCCCAAGTACCTGCAGTCTGGCTTCCTCAACAACTCGTGGCCGCTACCGCAG---CCT
CCCTCACC---CATGCCCT----ATGCCTCCTGCCAGATGGCGGCAGCCGCAGCGGCTGC
AGCAGCTGCGGCTGCAGCCGCGGGCCCCGGTAGCCCTGGCGCGGCCGCTGTGGTCAAGGG
GCTGGCGGGCCCGGCCGCCTCGTACGGGCCGTAC------------ACACGCGTGCAGAG
CATGGCGCTGCCCCC-CGGCGTAGTGAACTCGTACAATGGCCTGGGAGGCCCGCCGGCCG
CACCCCCGCCTCCGCCGCACCCCCACCCGCATCCGCACGCACACCATCTGCACGCGGCCG
CCGCACCGCCGCCTGCCCCACCGCACCACGGGGCCGCCGCGCCGCCGCCGGGCCAGCTCA
GCCCTGCCAGCCCAGCCACCGCCGCGCCCCCGGCGCCCGCGCCCACCAGTGCGCCGGGCC
TGCAGTTCGCTTGTGCCCGGCAGC---CCGAGCTCGCCATGATGCATTGCTCTTACTGGG
ACCACGACAGCAAGACCGGCGCGCTGCATTCGCGCCTCGATCTCTGA-------------
------------------------------------------------------------
------------------------------------------------------------
------------------------------------------------------------
------------------------------------------------------------
-------------------------------------------------
>Oni_foxl2
------------------------------------------------------------
------------------------------------------------------------
------------------------------------------------------------
ATGATGGCCACTTACCAAAACCCGGAGGATG---ACGCAATGGCCCTAATGATCCACGAC
ACCAACACGAC---CAA----GGAGAAAGAG----------CGCCCAA-AAG---AGGAG
CCGGTTCAGGACAAAGT---------CTCTGAGAAGCCGGATCCGTCCC--AGAAACCGC
CGTACTCCTATGTCGCTCTCATTGCCATGGCTATCCGGGAGAGCTCCGAGAAGCGCCTCA
CGCTGTCCGGCATATACCAGTATATAATCACCAAATTCCCCTTCTACGAGAAGAACAAGA
AAGGTTGGCAGAACAGCATCAGACACAACCTCAGTCTTAACGAATGCTTCATAAAGGTGC
CGCGGGAGGGCGGCG---GCGAGAGAAAGGGGAATTACTGGACCCTCGACCCAGCCTGT-
--------GAGGACATGTTCGAGAAGGGGAACTACAGGCGACGCCGCAGGATGAAGCGGC
CTTTCAGACCCCCACCAACGCACTTCCAGCCGGGGAAGGCCTTGTTCGGAGGG-------
------------------------------------GACAGCTAT---GGCTACCTTTCT
CCACCCAAGTACCTGCAGTCTAGCTTTATGAACAACTCCTGGTCGTTGGGCCAG---CCA
CCCACTCC---GATGTCCT----ACACATCCTGTCAGATGGCCA----------------
-------------------GCGGC-------AACGTGAGTCCGGTGAACGTC---AAGGG
GCTGTCAGCCCCCTCATCAT---ATAACCCTTAC------------TCCCGGGTGCAGAG
CATGGCGCTCCCC----AGCATGGTGAACTCTTACAATGGCATGAGT-------------
-----------------CACCATCACCA---------TCCCCATCATACGCAG-------
-----------------------------------------------------CAGCTGA
GCCCTGCCACCGCG---------GCACCACCTCCGGTCTCCTCCAGTAACGGAGCCGGCC
TTCAGTTCGCGTGCTCCCGCCAGCCCGCGGAGCTCTCCATGATGCACTGCTCATACTGGG
AACACGAGACCAAACACTCGGCGTTACACACGAGGATTGATATTTGA-------------
------------------------------------------------------------
------------------------------------------------------------
------------------------------------------------------------
------------------------------------------------------------
-------------------------------------------------
>Hsa_foxl3
------------------------------------------------------------
------------------------------------------------------------
------------------------------------------------------------
ATGTTTGACAGCTCGCAGTATCCCTACAA----CTGC-TTCAATTACG-ACGCCGACGAC
TACCCCGCCGGCAGCTCCGACGAAGACAAG---AGGCTCACGCGGCCCGCG---TACAG-
------------------------------------------------------------
-------CTACATCGCCTTGATCGCCATGGCCATTCAGCAGAGCCCCGCGGGGAGGGTGA
CCCTGTCCGGCATCTACGACTTCATCATGCGCAAATTCCCCTATTACCGCGCCAACCAGC
GCGCCTGGCAGAACTCCATCCGCCACAACCTGTCCCTCAACAGCTGCTTCGTCAAGGTGC
CGCGGTCCGAGGGCCACGAGAAGGGCAAAGGCAACTACTGGACGTTCGCGGGCGGCTGCG
AGTCGCTGCTGGACCTCTTCGAGAACGGCAACTACCGGCGGCGGCGGCGGCGGCGCGGCC
C----CAAGCGCGAGGGGCCGAGGG--------------GTCCGCGCGCGGGG-------
----------------------------GGCGCCCAGGGGCCGTCGGGTCCGTCCGAGC-
------------CGCCCGCCGCTCAGGGGCGCCTGGCCCCGGACAGCGCTGGCGAGGGCG
CCCCGGGCCGTGAGCCCCCCGCCAGCCCCGCTCCCCCGGGGAAGGAGCACCCCCGGGACC
TCAAG--------TTCAGCATCGACTACATCCTGTCCTCCCCAGACCCC----TTCCCTG
GGCTCAAGCCG-----CCCTGCCTCGCACAAGA----GGGCAG------ATAC-------
-------CCGCGGCTGGAGAACGTGGGACTCCACTTTTGGACAATGTGA-----------
------------------------------------------------------------
------------------------------------------------------------
------------------------------------------------------------
------------------------------------------------------------
------------------------------------------------------------
------------------------------------------------------------
------------------------------------------------------------
------------------------------------------------------------
------------------------------------------------------------
-------------------------------------------------
>Oni_foxl2-like
------------------------------------------------------------
------------------------------------------------------------
------------------------------------------------------------
---------------ATGGATGCAGAGGAGAAGTCCCCCGGCGGCCAAGGTGCGCAGATT
CTGGACATCGGCTCAAA------------------------CTCGCCCCCTTGTGAGCCT
AAAGGTGCGCAGGA------------------------------GCTAG--AGAAACCGC
CGTATTCATACGTGGCTCTCATCGCCATGGCCATCAAGGACAGCGAGAACAAGAGACAGA
CTCTGAGCGGGATCTATCAGTATATAGTGTCCAAGTTCCCCTACTACGAGAGGAACAAGA
AAGGCTGGCAAAACAGCATAAGGCACAATTTGTCTCTCAACGAGTGCTTCGTCAAGGTGC
CCAGGGACAGCGGAG---GGGACAGAAAGGGCAACTACTGGATGCTGGACCCCGCATTT-
--------AAGGACATGTTTGAGAAGGGAAACTACCGACGGCGGAGGAGGGTGCGGAGAC
CCTACAGACCCCCGAGTGTGCCTTACCTGGGCGGGAATCCCG---TGGAGTACTC-----
-----------------------------------TGAGTCGCT---------CTACCTG
CAGCCT---TACGTGAGCAGCTCCTGGAGCGTGTGCCAGCCCGGCTCGACCCAG---CCT
ACAGGTTA---TCCGTC---------AGCTCCGGTCATCACGGG----------------
-------------------ACACAG-----------CCGCAGCGTGNTCCCG---GGCAC
CTCCATGACCTCCT------ACTGCACCCCTCCT------------CCCCACTTTCAC--
---CATCCTCACTAC-GGAGCTTACCA---CCGCCACCCGCCCGTGC-------------
------------TGGTCCCCCACAACGGGTATCCTTACGGCGGGGTGACCCAA-------
-----------------------------------------------------CCGATGA
GCCCGGATGGAGGC---------------------ACCGTTTCCGTGGCTTGCAGCTACC
AGCAGTTCACCTCCTACGGCAGGCCAGCGGACCC------AGCCCTGGCTTATTTAATGG
ACCAGTAG----------------------------------------------------
------------------------------------------------------------
------------------------------------------------------------
------------------------------------------------------------
------------------------------------------------------------
-------------------------------------------------
>Dre_foxl2-like
------------------------------------------------------------
------------------------------------------------------------
------------------------------------------------------------
------------------------ATGGATCTGTGCGCGGGCTCAGTGGACCTGCAGTGC
CGTGATGCCGC-TGTAG------------------------AGGACTGCTCGGAGACCGC
AGGGTGCCC-AGGAGCTG-------------------CTCCAGCACCAG--AAAAACCTC
CTTATTCGTACGTGGCTCTCATCGCTATGGCCATCAGAGAAAGCGAGGACAAGAAGCTGA
CTCTGAATGACATCTACAGCTACATCATATCCAAGTTCCCATACTACGAGAAGAACAAAA
AGGGATGGCAGAACAGCATCAGACACAATCTGAGCCTGAACGAGTGTTTCGTGAAGATCC
CGCGGGAGAGCGGAG---GCGAGAGGAAGGGGAACTTTTGGACACTGGATCCGGCGTTT-
--------AATGACATGTTCGAAAAGGGCAATTATAGACGCAGGAGACGCGTCAAGAGAC
CTTACCGGCCTGCAGCA-----TTACCATCTGG-------ATAT---AATTTTGC-----
-----------------------------------CGACCCGTAC---TGTCTGCAGCAG
GAACCTGTTTATTGGCAAAGCCCGTTCGTCAGCAGCGGCTCGTGGAGTCACCAC---TCC
GGCTCTCC---CACGCAC-------ATCTCCAGCTACATGCTCG----------------
-------------------GCAACG---------CGC-GCCCTCTGTCTCCG---AACGA
CTTCGCCAATTCTCCGGTCAGCTATTATCACGGT------------CACCACCCTCATT-
-TTCACCCGTCTTAC-AGACCGTACCA---CCGACATCCGAACGCTC-------------
------------TGGTGCCTC---TGAGCGGC------------ATGACTCCG-------
-----------------------------------------------------CCGGTGA
GCCCGGGCGGAAGC---------------------TCCATCTCCA---CCTGCAGTTA--
---CGCGC---CGCAGAACA-GTCACCCTGAACT------GGTGCAC---CATCAGTTTG
ACTAA-------------------------------------------------------
------------------------------------------------------------
------------------------------------------------------------
------------------------------------------------------------
------------------------------------------------------------
-------------------------------------------------
>Opu_foxl2
------------------------------------------------------------
------------------------------------------------------------
------------------------------------------------------------
ATGATGGCCACTTACCAAAACCCGGAGGATG---ACGCAATGGCCTTAATGATCCACGAC
ACCAACACGAC---CAA----GGAGAAAGAG----------CGACCCA-AAG---AGGAG
CCGGTCCAGGACAAAGT---------CCCGGAGAAGCCGGATCCGTCCC--AGAAACCAC
CGTACTCCTATGTCGCTCTCATTGCCATGGCCATTCGGGAGAGCTCAGAGAAGCGCCTCA
CTCTGTCCGGTATTTACCAGTATATAATCAGCAAATTCCCCTTCTATGAGAAAAATAAAA
AAGGTTGGCAGAACAGTATCAGACACAACCTGAGTCTCAATGAATGCTTCATTAAAGTTC
CGCGGGAGGGCGGCG---GGGAGAGAAAAGGGAATTACTGGACACTCGACCCAGCCTGT-
--------GAGGACATGTTTGAGAAGGGGAACTACAGGAGACGCCGCAGGATGAAGCGGC
CGTTCAGACCTCCACCGACGCACTTCCAGCCGGGGAAGTCCTTGTTCGGAGGA-------
------------------------------------GACGGCTAT---GGCTACCTGTCC
CCACCCAAGTACCTGCAGTCTAGCTTCATGAACAACTCTTGGTCGCTTGGGCAG---CCG
CCCACTCC---GATGTCCT----ACACGTCCTGTCAGATGGCCA----------------
-------------------GCGGC-------AACGTGAGTCCGGTGAACGTG---AAGGG
GCTGTCAGCCCCCTCATCTT---ATAACCCGTAC------------TCCCGGGTGCAGAG
CATGGCGCTCCCC----AGCATGGTGAACTCTTACAACGGCATGAGT-------------
-----------------CACCATCACCACCCCGCGCATCCCCACCATGCCCAG-------
-----------------------------------------------------CAGCTGA
GCCCGGCCACCGCG---------GCGCCACCACCGGTCTCCTCCAGTAACGGAGCGGGCC
TTCAGTTCGCTTGCTCCCGCCAGCCCGCGGAGCTCTCGATGATGCACTGCTCTTACTGGG
AACACGAGACCAAACACTCGGCGTTACACACGAGGATTGATATTTAA-------------
------------------------------------------------------------
------------------------------------------------------------
------------------------------------------------------------
------------------------------------------------------------
-------------------------------------------------
>Opu_foxl2-like
------------------------------------------------------------
------------------------------------------------------------
------------------------------------------------------------
---------------ATGGACGCAGAGGAGAAATCCCCCGCAGACGGAGGAGTGCAGCTC
CTGGACATCAGCTCCAA------------------------CTCGCCCCCTCCTGAGCCC
ACAGGTGCGGAGGAGAC---------------------CGGCCAGCCGG--AGAAGCCGC
CGTATTCGTACGTGGCTCTCATCGCCATGGCCATCAAGGACGGCCAAGGCAAGAGACAAA
CCCTGGGCGGAATATACGACTACATCATCTCCAAGTTCCCCTACTATGAGAAGAATAAGA
AAGGGTGGCAAAATAGTATAAGACACAATTTGTCTCTTAATGAGTGTTTCGTCAAGGTTC
CCAGGGAGAACGGAG---GGGACAGGAAGGGCAACTATTGGATGCTGGACCCCGCATTT-
--------GAGGACATGTTTGAGAAGGGGAACTACCGGCGGCGGAGGAGGGTGAGGAGAC
CCTACAGACCTCCGAGCGTGCCTTACCTGACCGGGAACCCCG---TGGACTATCC-----
-----------------------------------CGAGCCGCT---------CTACCTG
CAGCCT---TATGTGAGCAGCTCCTGGGGTCTGTGCCAGCCCAGCTCGTCCCAG---CCG
ACCGCATA---CCCAAC---------ACCCCAGGTCATCACTGG----------------
-------------------GCACAC-----------CCGCAGCGTGTCCCCC---A---G
CCCGGTGAGCTCCT------ACTGT---CCGCCC------------CCCCACTTCCAC--
---CACTCTCCTTAC-GGCGCTTACCA---CGGCCATCCGACCGTGC-------------
------------TGGTCCCCCACAACGGGTGTCCCTACGGCGGAGTGACCCAG-------
-----------------------------------------------------CCGATGA
GCCCCGACGGAGGC---------------------ACCGTTTCCGTGGCATGCAGCTACC
CGCAGTTCACCTCCTATGCAAGACAAACGGAGGC------GCCGCTCGCTCATTCATTTG
ACCTGTAG----------------------------------------------------
------------------------------------------------------------
------------------------------------------------------------
------------------------------------------------------------
------------------------------------------------------------
-------------------------------------------------
>Loc_foxl2
------------------------------------------------------------
------------------------------------------------------------
------------------------------------------------------------
ATGATGGCCACTTATCAAAACCAAGAAGATG---ACGCAATGGCTTTGATGGTTCATGAC
ACCAACACGGCCAAGG-----------------AGAAGGAACGACC----CAAAGACGAA
CCGATCCAGGATAAGAG---------TTCGGAGAAGGCAGACCCGTCTC--AGAAACCCC
CTTATTCGTACGTGGCTCTTATTGCCATGGCTATCCGAGAAAGCTCAGAGAAGAGGCTCA
CTTTATCCGGCATCTACCAGTACATCATCAGCAAGTTCCCTTTCTACGAAAAGAACAAGA
AGGGCTGGCAGAACAGTATTCGCCACAACCTGAGCCTCAACGAGTGCTTCATAAAAGTGC
CCAGGGAGGGAGGGG---GCGAGAGGAAAGGGAATTACTGGACTCTGGACCCCGCTTGT-
--------GAAGACATGTTCGAAAAGGGTAACTACAGGAGGAGAAGGAGGATGAAGAGGC
CTTTCAGACCCCCTCCGACACATTTTCAACCTGG-AAAATCACTGT-----TCGG-----
-----------------------------------AGATGGATAT---GGTTATCTCTCC
CCACCGAAGTACTTGCAGTCCAGTTTTATGAACAACTCATGGTCGCTTGGGCAG---CCT
CCCACTCC---CATGCCTT----ACAGTTCGTGCCAGATGGCCA----------------
-------------------GTGGC-------AACGTGAGCCCTGTCAATGTG---AAAGG
ACTATCGGCGCCGTCCTCTT---ATAATCCTTAC------------TCCCGGGTCCAAAG
CATGGCTTTACCC----AGCATGGTAAATTCGTACAACGGGATGAGC-------------
--------------------CATCATCACCATCCGCACGCTCACCACCCGCAA-------
-----------------------------------------------------CAGCTGA
GTCCGCCGACTCCG---------GCGCCTCCCCCGGCTTCTTCGGCAAACGGAGCCGGCC
TTCAGTTCGCCTGCTCCCGTCAGCCTGCAGAGCTTTCTATGATGCACTGTTCGTATTGGG
ATCACGAGAGCAAACACTCCGCATTGCATACAAGAATAGACATTTGA-------------
------------------------------------------------------------
------------------------------------------------------------
------------------------------------------------------------
------------------------------------------------------------
-------------------------------------------------
>Hsa_foxl1
------------------------------------------------------------
------------------------------------------------------------
------------------------------------------------------------
ATGAGTCACC-TCTTCGATCCCCGGCTGC----CTG-------------CCCTGGCCGCC
TCGCCCATGCTGTATCTGTACGGTCCCGAG---AGACCCGGCCTCCCT------CTGGCC
TTCGCCCCCGCGGCTGCTCTAGCTGCCTCGGGCCGGGCCGAGACCCCGC--AGAAGCCTC
CCTACAGCTACATCGCGCTCATCGCCATGGCGATCCAGGACGCGCCCGAGCAGAGGGTCA
CGCTCAACGGCATCTACCAGTTCATCATGGACCGCTTCCCCTTCTACCACGACAACCGGC
AGGGCTGGCAGAACAGCATCCGCCACAACCTCTCGCTCAACGACTGCTTCGTCAAGGTGC
CCCGCGAGAAAGGGC---GGCCGGGCAAGGGCAGCTACTGGACGCTGGACCCCCGCTGC-
--------CTGGACATGTTTGAGAACGGCAACTACCGGCGCCGGAAGAGGAAGCCCAAGC
C-----GGGCCCCGGGGCCCCGGA--------GGCC---------AAGAGGCCCCGCGCC
GAGACG-----CACC-AGCGCAGCGCGGAG--------GCGCAGCCGGAGGCGGGGAGCG
GGGCAGGGGGCTCGGGCCC----CGCAATCTCCCGCCTGCAG----GC-------AGCGC
CCGCGGGCCCCTCGCCCC--TCCTGGACGGCCCCTCT-------------CCGCCGGCGC
CC---------------------------CTCCACTGGCCGGGGACCGC----------G
TCCCCGAACGAGGACGCT--------GGTGACGC---TGCCCAGG----GCGCAGCGG--
---CCGT-------GGCGGTCGGCCAGGCAGCGCGCACAGGGGACGGC------------
---------CCGGGGTCCCCTCTGCGCCCCGC---CTCCCG-------------------
----------CAGCT-------CTCCGAAGAGCTCCGACAAGTCCAAGAGCTTCAGCATA
GACAGCATCCTGGCGGGAAAGCAGGGCCA--------------GAAGCCGCCTTCAGGGG
ACGAACTCCTAGGGGGTGCCA----------------------AGCCTGGGCCCGGCGGC
CGTCTGGGTGCCTCG-----CTCCTGGCCGCCTCCTCCAGCCTCCGTCCGCCTTTCAACG
CTTCCCTGATGCTCGACCCGCATGTCCAGGGCGGCTTTTACCAGCTCGGGATCCCCTTCC
TCTCTTATTTCCCCCTGCAGGTTCCCGACACGGTACTCCACTTCCAGTAA----------
------------------------------------------------------------
------------------------------------------------------------
-------------------------------------------------
>Cla_foxl2
------------------------------------------------------------
------------------------------------------------------------
------------------------------------------------------------
ATGATGAGCAATTACCCGGACGGCGAGGAAG---ACACAGTGGCGCTACTGGCTCATGAC
ACCAGCGGCAG---CAA----GGAGCCGGAG----------CGAGTCA-AGG---AGGAG
CTGAGCACGGACAAGGG---------CCCCGAGAAGCCGGACCCCTCGC--AGAAGCCCC
CCTACTCCTACGTGGCCCTAATCGCCATGGCCATCCGGGAGAGCGCTGAGAAGAGGCTCA
CGCTGTCTGGAATCTACCAGTACATCATCAGCAAGTTCCCTTTCTACGAGAAGAACAAGA
AGGGCTGGCAGAACAGCATCCGCCACAACCTCAGCCTCAACGAGTGCTTCATCAAGGTGC
CCCGGGAGGGCGGCG---GCGAGCGCAAGGGCAACTACTGGACCCTGGACCCCGCCTGC-
--------GAGGACATGTTCGAGAAAGGCAACTACCGCAGGAGACGAAGGATGAAACGGC
CTTTCCGGCCGCCTCCGACCCACTTCCAGCCTGGCAAGACCCTCTTCAG--CC-------
----------------------------------CAGACAGCTAT---GGCTACCTGTCC
CCGCCCAAGTACTTGCAGTCCACCTTCATGAACAACTCGTGGCCGCTGGCGCAG---CCC
CCCGCGCC---CATGCCCT----ACACCTCCTGCCAGATGTCTG----------------
-------------------GCGGG-------AACGTCAGCCCCGTCAATGTG---AAAGG
ACTCTCGGGCCCGGCGTCCT---ACAGCCCCTAC------------TCGCGGGTGCAGAG
CATGGCGCTGCCC----AGCATGGTGAACTCCTACAACGGCATGGGC-------------
-----------------CACCACCACCACCACCCGCACGCCCACCACCCGCAG-------
-----------------------------------------------------CAGCTCA
GCCCCGCCAGCCC---------CGCGCCGCCGGCGGCCCCGGCGGCGAACGGAGCCGGCC
TCCAGTTTGCCTGCGCCCGTCAGCCCACCGAGCTGTCCATGATGCACTGTTCCTACTGGG
AGCACGACAGCAAACACAGCGCCCTACACTCCCGCATAGACATCTAG-------------
------------------------------------------------------------
------------------------------------------------------------
------------------------------------------------------------
------------------------------------------------------------
-------------------------------------------------
>Loc_foxl2-like
------------------------------------------------------------
------------------------------------------------------------
------------------------------------------------------------
---ATGGACACGTTTCAGGACGGCGACGAGCTCGGCGTCCGCGCGGGGGGACGGCCGGCG
TGCAGCCCGGCGCGCGA------------------------GGCGGAGCGGGAGGAGGGC
GAGGAGCCCGAGGCGTCG-------------------GACCCGTCCCAG--AAG--CCCC
CCTACTCCTACGTGGCCCTCATCGCCATGGCCATCCGGGAGAGCCCGGAGAAGAAGCTGA
CGCTCAGCGGGATCTACCAGTTCATCATCACCAGGTTCCCCTACTACGAGAAAAACAAGA
AGGGCTGGCAGAACAGCATCCGCCACAACCTCAGCCTGAACGAGTGCTTCGTCAAGGTGC
CCAGGGAGGGCGGCG---GGGAGAGGAAGGGCAACTTCTGGACCCTGGACCCGGCTTTC-
--------GAAGACATGTTCGATAAAGGGAACTACAGGCGCCGCAGACGGGTCAAGCGGC
CGTACCGGCCTCCCTCGGTCCCTTACTTGCCGGCGAAGCCGTGTCTGAACTACCC-----
-----------------------------------TGACGCGTAC---TACCTGCACCAG
AGCCCCAAGTACCTGCAGAACTCTTTCGTCAGTAGCCCCTGGCCCCTGGGGCAG---CCG
GGAGCGCC---CGTGAACT------ACCAGCAGTCGCA-GCCCA----------------
-------------------GCAGCGGC----GGCTGCAGCCCCGTGTCCGTG---AACGG
GTATACCAGCCCACCCGTGACCGGCTTCCCCAGC------------CATCACCTCCAT--
------CAGCCCTAC-GGCGCTTACCA---CCGACACCAGAGCCTCT-------------
------------TGGTGTCCCACGCAGGTAGCCCGTACACGGGGATCGCCCAG-------
-----------------------------------------------------CCGGTGA
GCCCCGGGGGAGCT---------------------CCCGCGGGCG---GCAGCGGTTATC
ACACGCTC---TCCTGTGCCCGGCAGCCGGACGT------GTCCCTCGTGCATTACTACG
ATTAA-------------------------------------------------------
------------------------------------------------------------
------------------------------------------------------------
------------------------------------------------------------
------------------------------------------------------------
-------------------------------------------------
>Cmi_foxl1
------------------------------------------------------------
------------------------------------------------------------
---------------------------------------------------ATGAATCAT
ATCTATAGCGACCATCTGCAGCAATTCAGAGGGCAGAGACCTGCAATGTGCTTAAGCACT
GGTCCTGGAGTCTTCCTGTATGGAGGG------GGCACTGCCATGTTCCCTTCTTTGGGA
TTCGGTGCCAATAGCGTGAT------TGCC---AGACACGAACCTCCTC--AAAAGCCAC
CTTACAGTTACATTGCTCTGATCGCCATGGCCATCAAAAGCGCCCATGAGCAGAAAGTCA
CACTCAATGGGATTTACCAATACATCATGGAGCGCTTCCCATTTTACCATGACAACAAGC
AGGGTTGGCAGAACTCGATCAGGCACAACCTCTCCCTCAACGACTGCTTTGTCAAAGTTT
CCCGGGAAAAGGGGA---AACCTGGCAAAGGCAGTTACTGGACGCTGGACCCAAGGTGC-
--------GTGGACATGTTCGAGAATGGCAACTACCGCCGGAGGAAACGCAGGGGCAAAG
GCCCTGGACCACAGGACCTGAGGGAAGCCAAGAGGAACAGCAGGATGGACAGTCACCAGA
AGGGCGCCAGTGGCCACTTGGCGGGCAATCCATCTCCCAAAGCCGAGGCTGACCTGGGCT
TGAAACCACCACCCAACTCACCAGACTCAGGGGGTTTGTCAAGGGCAGGGATTCCGCCAG
ACAACGTCGACAGAGCGGGGAGGAGAAGAGGAGGCGACGAGGAGAATCTAGGAGGCTACC
AGCCTGTGGTTGTCCCATCAGGAGCTGAGGGCAAAAGTGACCAGACCTTGAGGGGTGGTG
ATCTAGCGTTTCTCTGTCCACCTACAGTTGGGTCCAATGCCAAGGCTGTGACCCTTCCTC
CAGCCCAATGTGCTGTGTGGTCCAGCCCCCCTCCCTCAGGACGATCTCTCGTTGTGCCCA
CCCCTCTTGCAATGGTCGCCTCAGCCGAATCCGAATTCCAGGCCGACCCCAACCCTGACC
GAGGAGCATCCAATTGCCCTTCCACCGAGGTCAGCGAAGGTGGGACGGTCCCACCAACAC
CGGGAGCGGTTGCCCGAGGCGAGGCAGCGTCCAATGGCTCCCCCTCACCTCGCATCACCG
GCTCGGGATCAGGGACTGAAGGAAGCCAGACTCTGCCATCGGAGCAGAGCAGCCAGAGCC
AGAGCCAGAG-CCAGAGCGGGAGGGGGAAAGCAGAGAGCAATCACAACTCACACCCGGAG
CGATTCAGGAGCTTTAGCATAGAGAGCATTCTCTCCAAGTCAAGCCACAGCGCCCAGGAT
GACAAACCCACCGAGCACTCAACGCCAAC-------GTTGCATTTAGAAGGTCTACCCAA
TAGATGTTTTGGCAATTCCCTTTTGGCCACCTCAAAGGTCTGCACAGCTTTCAATACCTC
CTTGACGTTTGATACGCATCAGATACCTGGTAAATATTATCACGTCGGGTTCCCATTTTA
CTCCTACATCCCATTCGCCTGTTCTGAAGCTTGTTTTAATTTGAAGTAG
>Dre_foxl3
------------------------------------------------------------
------------------------------------------------------------
---------------------------------------------------------ATG
ATGTTTGACAGTTCGCAATATCCTTATAA----CTGT-TTTAACTATG-ATGGAGAAGGA
TACCCGTCATGTGGCACTGATGAAGAAAAG---AAAGTGTGTCGACCAGCT---TACAG-
------------------------------------------------------------
-------CTACATTGCACTGATAGCGATGGCTATACAGCAGAGCCCAGAGAACAAAGTTA
CTCTATCGGGAATCTACGAGTTCATCATGAAGAGATTTCCTTATTACAGATCCAACCAGA
GGGCTTGGCAAAACTCAATTCGCCATAACCTCTCTCTCAACAGCTGCTTCATAAAGGTTC
CGCGTACAGAAGGTAACGAGAAAGGAAAAGGTAATTACTGGACGTTTGCCACAGGCTGTG
AGTCCATGCTGGACCTCTTTGAAAATGGCAACTTTCGTCGCCGCCGCCGCAGACGCAACT
T----AAAA-ATGGGCCTGAAGGAA----------------CCAACTGAAG---CCTTTA
TATCCATGGA----------CGC---TCATCAGGCCGTCGCAGTGAGATCC-TCAGATT-
------------CAGATTCT--TTCATGAACACTAGTCACAGAGCGGC------------
----ACAAAAC------------------------------AAACCTGAGAC---CGAGA
TTAAA--------TTTAGCATTGACTACATTCTGTCCACACCGGACCC----CCTGCCAG
CATTCAGAGCCCCTAACAGTGCGATTC------------CCCA-----------------
------TTTGGAGCCACAACATCTCAATCTACACTTCTGGACCATGTAA-----------
------------------------------------------------------------
------------------------------------------------------------
------------------------------------------------------------
------------------------------------------------------------
------------------------------------------------------------
------------------------------------------------------------
------------------------------------------------------------
------------------------------------------------------------
------------------------------------------------------------
-------------------------------------------------
>Ola_foxl1
------------------------------------------------------------
------------------------------------------------------------
---------------------------------------------------ATGACGC--
-ACGACCACGGCCGGCTGCAGCCCCTCGGAGGGGTTTCTCCGGCTTTGAGCCTCTCCGGA
CCCCCACTCATTTACCTGTACGG---------CGGAGGGGTTGTTCCTGCTGCGCTCAGC
TTCGTACCAAGCCGC---------------------CAGGAGCCCCCCC--AGAAGCCGC
CCTACAGTTACATCGCCCTTATCGCCATGGCCATCAAGAGTGCGCCAGGTCAGCGCGCAA
CGCTCAGCGGCATCTACCAGTTCATCATGGACCGGTTCCCCTTCTATCACGACAACAAGC
AGGGCTGGCAGAACTCGATCAGACACAACCTGTCCCTGAACGACTGCTTCATCAAGGTGC
CGCGGGAGAGGGGGC---GCCCGGGAAAAGGCAGCTACTGGACGCTGGACACCAAGTGT-
--------CTGGACATGTTTGAAAACGGGAATTACCGCCGAAGGAAGAGAAAGACCAAGA
ATCCG----TCGCAGGTCCAGGACTC------TAAACCTGCTGGACACAAGCGCTGCAGG
GGCCA-GGGGTCAT--TCAGGGG---------------------------------GGCC
CAGGGC--GCA---GA---------GCGGGACA----------AA---------------
-----------CAGACA--------GTTGTC-GCCGAGTTTCACCATT---CGGAGGAGC
AGCAGAACCCCTCCATACCCAAATCCAAAGAGTCCCC-------------------GCCG
GCGCGACGGCGCATTG-------ACAACCCG-----------------------GAGCCG
AGTCCCACAGCGCTGTGGG-----------------CCGAACCG-----------GACC-
-------------------------GGAGTTCAGCCTTT-----------------AGGG
GCAGAAACAGAGGCCCGCTCTGTGCCGTGAGCTGCACCGCAAA--------CAC-GGACC
TGGCCGCTCCAGGACGGGAC------------------------AAACCCAAAGAAAGTG
TTCCGAGAACG----------------------------------------------GAC
AGATCCAAAGGCTTCACCATCGAGAGCATCCTGTCCAA-GCGCGATGATGATGCGCGCAG
CAGCATCCAGAGCGCGCC----------TGCGCACAATGCC----TCC----CTCAGCTC
TCCCCTG---------------------C------AGCTCTACCACATGGGCTTTCCGCT
CTGCTCCT-----ACCTGTCACTCACCTGTGCCGATGACGTGCTTCGCTTCAAATGA---
------------------------------------------------------------
-------------------------------------------------
>Cab_foxl3
------------------------------------------------------------
------------------------------------------------------------
------------------------------------------------------------
ATGTTTGATAATACACAGTACCCCTATAA----CTGT-TTTAATTATG-ATGGGGATGAC
TATCCAACCTGTAGTTCTGACGAAGAGAAA---AAATTCACCAGACCAGCA---TACAG-
------------------------------------------------------------
-------CTACATTGCTTTAATTGCAATGGCCATCCAGCAAAGTCCTTCAAACAAAGTGA
CCTTGTCTGGCATCTATGATTTTATAATGAAGAAATTTCCTTACTACAGATCAAATCAAA
GAGCCTGGCAAAACTCCATCCGACATAACTTATCACTTAACAGTTGTTTTGTAAAGGTTC
CCAGAACAGAAGGGAATGAGAAGGGGAAAGGAAACTATTGGAGCTTTGCATCTGGATGTG
AATCCATGCTGGATCTTTTTGAAAATGGGAATTACAGGCGGAGACGGAGAAGAAGGAACA
T----GAAA-AGGGAACACAAAGAGC-----AGAGGCCAAGTGGAGGGAAAGATCCTTCC
TCCCCTGAATCGTCT-TCTATGGATTCTGGTTTATACCGCATCTCCTGTCG-TGAAAGTA
AAGGCGAGGCAACCGAATCTGGCCCCAGACCCTTGGAGCCTCATGGGTTCTTTCCAAACA
ACACCTCCAACAGACAGAGCCTAAACAACTCCTCCCTAGGAAAATCTGACTC---GGAAA
TTAAA--------TTTAGCATCGATTACATTCTTTCAGCCCCAGACCCT----TTGCCTG
TTCTGAGATCT-----CCGTATCACATGCAAGA----TAACAA------ATACTTAT---
-----TCCTGGAGTCCCAAAATATTAATCTCCAGTTCTGGACAATGTGA-----------
------------------------------------------------------------
------------------------------------------------------------
------------------------------------------------------------
------------------------------------------------------------
------------------------------------------------------------
------------------------------------------------------------
------------------------------------------------------------
------------------------------------------------------------
------------------------------------------------------------
-------------------------------------------------
>Cab_foxl2-like
------------------------------------------------------------
------------------------------------------------------------
------------------------------------------------------------
------------------------------------------------------------
--------------------------ATGG--ACGGCGCAGGGGCTGGATCGCC------
-GGGTCCCCCGGCGGGAGACGG---GCAGGGCGCAGGGGAGGCCGCCCCCCAGAAGCCCC
CTTACTCCTACGTGGCGCTGATCGCCATGGCCATCCGGGCGAGCCCGGAGCAGCGGCTGC
CGCTGAGCGGCATCTACCGCTACATCGTGGGGCGCTTCCCCTACTACCGGCTGGGCCAGA
AGGGCTGGCAGAACAGCATCCGCCACAACCTCAGCCTCAACGCCTGCTTCCTCAAGGTGC
CCCGGGAGCGCGGCG---CCGAGCGCAAGGGCAGCTACTGGACCCTGGACCCGGCCTTC-
--------CACGACATGTTCCAGCCGGGCAACTACCGGCGCCGCCGGCGGGTCAGGAGAC
CCCCGCGGGCCCCCCTGGGCGGGCCCGGCCCGGCCCTCGCCTGCCCGGA-----------
------------------------------------GCCGCCCT-----ACTACCTGCCC
CACCAGAGCCCCCCGGCCGCCTACCTGGTGGGCAGCGCCTGGGCACCCCCGGGG---CAA
GCCCCGCCGAGCTGCCCCCAGTGCACGGTGCCGCTGAGCGGC------------------
------------------TACGGCC--------CCTACCCGCGGCTGCTGCT--------
--GCCCGGAGCGGGGGCGTATCAGCAGTTCAGCC------------CTGCGACGGGGGGG
CCCGGCTGTGCCTACCAGCCGCCCCCGGAGCTGCCCTTCATGCGTTACTGGGGGGAGCAG
GAGAGACCCTACGGCGCCTTGCCGGCCGGCATAGACCTGCGGTTCCTTGGCAGTCGGACA
GGAGAGGGCAGTGGGGCTCCTCTCCTCCCTGCTCCTACTCTGAGCGTTGGGGGGAGCCCA
GGCTGCGTCTGGCTTGATAACGGGGACCCCTCCCTCGTTAGCGCAGTAACTGAAGAGGCG
CCGCAGGCAGGCGAGATATGA---------------------------------------
------------------------------------------------------------
------------------------------------------------------------
------------------------------------------------------------
------------------------------------------------------------
------------------------------------------------------------
-------------------------------------------------
>Pfo_foxl1
------------------------------------------------------------
------------------------------------------------------------
---------------------------------------------------ATGGCTC--
-TGTTCCCCGGCCGCCTGCCGCCGCTCGCTGTCTCCCCCTCGGCTCTGAGCCTCTCCGGA
ACCCCGCTGATCTACCTGTACGG------------AGGGGAC------AGCACCTTGAGC
CTGGTTCCGGGGTCC---------------------CAGGAGCCCCCCC--AGAAGCCTC
CTTACAGCTACATCGCGCTCATCGCCATGGCCATCAGGAGCGCGCCCGGGCAGCGCGCCA
CGCTCAGCGGCATCTACCAGTTCATCATGGATCGGTTCCCTTTCTACCAGGACAACAAGC
AGGGCTGGCAGAACTCCATCCGGCACAACCTGTCGCTGAACGACTGCTTCATCAAGCTGC
CCAGAGAGAAGGGCC---GGCCGGGGAAGGGCAGCTACTGGACCCTGGACTCCAGCTGT-
--------CTGGATATGTTTGAAAACGGAAACTACCGCCGCAGGAAGAGGAGGGCCAAGA
GCCAG----CAGGACGCGCCAGACTC------CAAAGATCCTGGATCGAGACGCGCCAAA
GTGTC-CGTGTCGT--CCAGGGG---------------------------------AACT
CTGAACT--CT---GA----------TTGG------------------------------
------------------------------------------------------------
--CGGACAGCACCGACGCCAAA---TAAAGAGCC---------------------GAACA
CAGAACCGGTTCTTTT-------AAAGTTCA---------------------CCCAGCAG
AATCCAGCCGCACAG-----------------------AGACAA-----------AA---
---------------------------AGCTCATATTTC-----------------CACG
---------GAACCCAACGCTGATCCAGGATCGGCTCAGCG----------CGC-CAACC
TGCCCGCTGCCGCACAGCAA------------------------ACACCGAGAGCGAACG
AACAGAGGACG----------------------------------------------GAC
AGGTCCAAAGGGTTCACCATCGATAGCATCTTATCCAA-AAATCAAGATGAAGCGCGCGG
CCGCGTCCTGGACGTTTCA------------GCGGAAAGTC------------TCTGCGC
GCCCCCGCTCATCAGGTCGCATCCCCATC------ACCTGGTCCAGGTGGGACTCCCCTT
CTGCTCCT-----ACCTGTCTCTTACCTGCTCGGACTCAGCGCTGCGCTTCCACTGA---
------------------------------------------------------------
-------------------------------------------------
>Lca_foxl3
------------------------------------------------------------
------ATGGTGGCAAAGCAGCGCAGCAGGACAGGGTGTTGCTGCTGGGCTTTGGCCAGG
ACAGTCAGAGGAGCCAAACAGTTTGGATCTCACACACACCTGACTCCTCAAAGTGTAGAT
ATGTTTGATAACTCTCACTACCCCTTCAA----CTGT-TTTAACTACG-ATGGAGACGGA
TATCCTTCCTCTAGCACTGACGAAGAGAAG---AAAATGTGTCGACCAGCA---TACAGA
ATAAGAGCCTTTACCTTGTAGTAGATGATGTCTTTATTC---ATCCTGC--CGTGTGTGT
GTGTCAGCTACATCGCCCTGATAGCCATGGCTATCCAGCAGAGCCCTGAGCAGCGGGTCA
CTCTGTCTGGTATCTACGAGTTCATCATGAAGAGATTTCCATACTACCGATCCAACCAGA
GAGCCTGGCAGAACTCCATCAGACACAACCTGTCTCTCAACAGCTGCTTCATCAAGGTTC
CTCGGACAGAGGGCAATGAGAAGGGAAAGGGAAACTTCTGGACTTTTGCTACCGGCTGTG
AATCCATGCTTGACTTGTTTGAAAATGGCAACTTTCGGCGTCGCCGGCGCAGGAGGAACA
T----GAAA-ATCGGCCTCCGTGAT----------------TCAGGAGAAACCCCTTTCC
ACCCTCTGGAGAGCC-ACAGCAA---TCAGCACATACCGGCGACTCGGCAC-CCCGAAT-
------------CCGACTCCACCCTATGCCCTTTGAACCCTGAGAGGCCAAGGCCCGGTC
TGCAGCAAAACCACCTCATCCCAAACCCCACCCAGCAGGGGAAACCAGAGTC---AGAGA
TCAAG--------TTTAGCATTGACTACATCCTCTCCACTCCGGATCCAC-CCCTGCCTG
GGTTCAGATCTTCCCACGGGCCCGTGCACATAG----GGCCAACA----GGGCCATCTAT
ACATGTTCTGGAGCCCCAGCACCTGAACCTGCACTTCTGGACTCTGTGA-----------
------------------------------------------------------------
------------------------------------------------------------
------------------------------------------------------------
------------------------------------------------------------
------------------------------------------------------------
------------------------------------------------------------
------------------------------------------------------------
------------------------------------------------------------
------------------------------------------------------------
-------------------------------------------------
>Pfo_foxl3
------------------------------------------------------------
---------------------------ATGGTGGCAGCGGAGCAGGACAGAACTGCTGCT
GGGCTTCAGACGGTCAGTTCGGTTCTGTTCGGGTCGGGACGGTTCGGTTCTGCTGCTGAC
ATGTTCGATCACTCCGACTATCCGTTCAA----CTGT-TTCAACTATG-ACGGGGACGGA
TACCCGTCCTCTGGGACGGACGAAGACAAG---AAGATATGCAGACCCGCT---TACAG-
------------------------------------------------------------
-------CTACATCGCTCTGATCGCCATGGCGATCCAGCAGAACCCGGATCAGCGGGTCA
CTCTGTCCGGCATCTACGACTTCATCATGAGGCGGTTCCCCTACTACCGGTCCAACCAGC
GGGCCTGGCAGAACTCCATCCGGCACAACCTGTCGCTCAACAGCTGCTTTATCAAGGTTC
CGCGGACGGAGGGCAACGAGAAGGGGAAGGGGAACTTCTGGACCTTCGCCGCCGGCTGTG
AGTCGATGCTCGACCTCTTCGAGAACGGAAACTTCCGTCGCCGTCGCCGCCGCCGGAGCG
C----CAAG-ATCGGCCTCCGGGAC----------------CCCGCAGGGG---------
----------------------------GCCGCGACCCGTCGGCACGGCGA-CCGCAGC-
------------TCGACTCCGCCCTCTGCCCTCTGCCCCCTGACCGGCCCGGCCCA----
--CTCCAGAACCGCCTGGCGCCGACCTCCAGCCGCCA---CAAATCCGAGCC---GGAGA
TCAAG--------TTCAGCATCGACTACATCCTGTCCGCTCCGGACCCGC-CGTCGGCCG
AGTTCAGGACCGGCGCCGGCCCGGTTCGCCTTG----GCCCGACC----GGACCGCCG--
----GTTCTGGAGCCTCCGCACCTCAACCTGCACTTCTGGACTCTCTGA-----------
------------------------------------------------------------
------------------------------------------------------------
------------------------------------------------------------
------------------------------------------------------------
------------------------------------------------------------
------------------------------------------------------------
------------------------------------------------------------
------------------------------------------------------------
------------------------------------------------------------
-------------------------------------------------
